# Supplementary material for: Development and application of tools to cost the delivery of environmental health services in healthcare facilities: a financial analysis in urban Malawi
Source: BMC Health Serv Res. 2021 Apr 13;21:329. doi: 10.1186/s12913-021-06325-3 (PMC8042714; doi:10.1186/s12913-021-06325-3)
Supplement: Supplementary file 7 — Additional file 7. Disaggregated costs for sanitation [file 12913_2021_6325_MOESM7_ESM.xlsx]

## Sheet: Summary
All costs reported in 2019 USD. Annual operations and maintenance costs weighted based on number of months included in each data source.
Costs to establish
	Notes on data accuracy and completeness	No capital hardware or capital software costs recorded.
	Capital hardware	0
	Capital software	0
	Total	0
Annual operations and maintenance costs
	Notes on data accuracy and completeness	Majority of expected costs missing for capital maintenance. No expenses included for personnel. Consumables costs judged to be underestimates. No relevant contracted activities observed in records.
	Capital maintenance	849.36
	Recurrent training	0
	Consumables	5800.42
	Personnel	0
	Direct support	1057.02
	Contracted services	0
	Total	7706.8

## Sheet: Cap hardware
Capital hardware
Costs included	None
Expected but missing costs	Non-sewered: Improved toilet, disability accessibility supports, septic tank and connecting pipes, private washing area with disposal bins for menstrual hygiene management Sewered: Improved toilet, disability accessibility supports, distribution pipes connecting to sewer mains, private washing area with disposal bins for menstrual hygiene management
Notes
Line item description	Cost (2019 USD)	Date
[none]
TOTAL	0

## Sheet: Cap software
Capital software
Costs included	None
Expected but missing costs	Site assessment, design, and planning of toilet installation, menstrual hygiene facility installation, sewer/septic connection
Notes
Expenses	Annual cost (2019 USD)
[none]
TOTAL	0

## Sheet: Cap maintenance
Capital maintenance
Costs included	Toilet maintenance and repairs, sewer/wastewater pipe maintenance and repairs, septic emptying [incomplete--see notes]
Expected but missing costs	Septic tank maintenance and repairs, menstrual hygiene facility maintenance and repairs
Notes	Many maintenance expenses were ambiguous or not attributable to a specific environmental health service. Toilet and sewer/wastewater pipe maintenance and septic emptying costs included here underestimate of true costs. Maintenance data were available for 18 months. Annual cost is calculated by weighing expenses by 2/3 (i.e., 12 months per year / 18 months available data). Summary sheet uses weigh…
Line item description	Cost (2019 USD)	Date	Weighted annual cost
Septic emptying service	317.4	2018-03-13	211.6
Toilet maintenance	1.45	2017-06-14	0.97
Toilet maintenance (blockage fixing)	29.09	2017-06-13	19.39
Toilet maintenance (blockage fixing)	35.17	2018-04-03	23.45
Toilet maintenance (blockage fixing)	28.14	2018-02-13	18.76
Toilet maintenance (blockage fixing)	42.21	2018-02-05	28.14
Toilet maintenance (blockage fixing)	1.16	2017-06-23	0.78
Toilet maintenance (blockage fixing)	67.78	2017-10-31	45.19
Toilet maintenance (fixing locks, blockage fixing)	49.38	2017-10-10	32.92
Toilet maintenance (leakage fixing)	36.36	2017-11-28	24.24
Toilet maintenance (leakage fixing)	137.6	2017-11-11	91.73
Toilet maintenance (plunger purchase)	41.02	2017-07-17	27.35
Toilet maintenance (unspecified)	35.17	2018-05-10	23.45
Toilet maintenance (unspecified)	34.91	2017-05-02	23.27
Toilet maintenance (unspecified)	27.93	2017-04-28	18.62
Toilet maintenance (unspecified)	77.56	2016-12-21	51.71
Wastewater pipe maintenance (blockage fixing)	42.21	2018-02-08	28.14
Wastewater pipe maintenance (blockage fixing)	35.17	2018-02-08	23.45
Wastewater pipe maintenance (blockage fixing)	50.91	2017-12-11	33.94
Wastewater pipe maintenance (blockage fixing)	27.93	2017-03-07	18.62
Wastewater pipe maintenance (blockage fixing)	27.93	2017-06-23	18.62
Wastewater pipe maintenance (blockage fixing)	34.91	2017-06-14	23.27
Wastewater pipe maintenance (blockage fixing)	1.16	2017-03-07	0.78
Wastewater pipe maintenance (clearing manhole)	42.21	2018-04-23	28.14
Wastewater pipe maintenance (drain repair)	49.24	2018-03-29	32.83
Total (all available months, unweighted)	1274
Total (weighted annual cost)	849.36

## Sheet: Recurrent training
Recurrent training
Costs included
Expected but missing costs	None--no relevant recurrent training identified as expected expenses for sanitation
Notes
Expenses	Annual cost (2019 USD)
[none]
TOTAL	0

## Sheet: Consumables
Consumables
Costs included	Anal cleansing materials
Expected but missing costs	Utility costs for toilet operation, soap and drying materials for menstrual hygiene management, menstrual products
Notes
Item category	Annual cost (2019 USD)
Anal cleansing materials (toilet paper)	5800.42
TOTAL	5800.42

## Sheet: Personnel
Personnel
Costs included	None
Expected but missing costs
Notes	Staff time for anal cleansing materials and soap and drying materials for menstrual hygiene management considered to be negligible and excluded
Staff type		Total number of staff	Percent effort of duties	Total annual salaries for all staff	Amount apportioned to sanitation
[none]
TOTAL		0

## Sheet: Direct support
Direct support
Costs included	Staff time for sanitary inspections
Expected but missing costs	None
Notes
Staff type		Total number of staff	Percent effort of duties	Total annual salaries for all staff	Amount apportioned to sanitation
Clinical staff		3	0.005	47397.5	236.988
Laboratory staff		6	0.005	88805.2	444.026
Pharmacy staff		2	0.005	26655.4	133.277
Administrative staff		4	0.005	48545.1	242.725
TOTAL		1057.02

## Sheet: Contracted
Contracted services
Notes	No relevant contracted expenses recorded.
Line item description	Cost (2019 USD)	Date	Weighted annual cost
[none]
Total (all available months, unweighted)	0
Total (weighted annual cost)	0

## Sheet: Metadata for raw data
	Calculation notes
	Currency conversion rates
	Forex rate 2016	615 MWK = 1 USD
	Forex rate 2017	715 MWK = 1 USD
	Forex rate 2018	725 MWK = 1 USD
	Inflation adjustment	1 USD in 2016 = 1.06 USD in 2019
	Inflation adjustment	1 USD in 2017 = 1.04 USD in 2019
	Inflation adjustment	1 USD in 2018 = 1.02 USD in 2019
	Weights to annualize cost and quantities for operations and maintenance expenses
	Data source	Months of available data	Weight
	Admin.core	Dec 16 - May 2018	0.666667
	Admin.indirects	Dec 16 - May 2018	0.666667
	Admin.overheads	Dec 16 - May 2018	0.666667
	lab.REDBEAM	Jan 16 - Dec 17	0.5
	pharm.ACCESS	Oct 17 - June 18	1.33333
	stores.SAGE50	Dec 16 - May 2018	0.666667
	Variable names	Variable description
	item	Item name as originally reported in records
	itemcat	Expense type of item following categories of expected expenses outlined in costing frameworks (manually assigned)
	costcat	Cost category of item following cost categories proposed by Anderson et al. 2020
	cost.dollars	Unit cost of the item in USD. If blank, costs were reported in MWK or unit costs are not applicable (i.e., purchase does not contain a single discrete item), such as purchases containing multiple items or contracted services. Unit costs represent average costs across data sources and may vary by individual transaction
	cost.mwk	Unit cost of the item in MWK. If blank, costs were reported in USD or unit costs are not applicable (i.e., purchase does not contain a single discrete item), such as purchases containing multiple items or contracted services.
	quantity	Number of items purchased in the transation. For data from General Stores and Administrative departments, quantities are calculated as a function of transaction costs over unit costs, which may result in quantities indicating partial units due to variation in unit costs for individual transactions
	unitslabel	Non-currency units for item (e.g., liters). "Per item" indicates that cost.dollars/costs.mwk refers to the cost a individual item (e.g., cost per one mop). "Per item" indicates that cost.dollars/costs.mwk refers to the cost per pair of items (e.g., cost per pair of disposable gloves). "Multiple items" indicates that multiple different items were purchased in the transaction and per unit costs and…
	transactcost.mwk	Total transaction cost for all units purchased in MWK. If blank, costs were reported in USD.
	transactcost.dollars	Total transaction cost for all units purchased in USD. If blank, costs were reported in MWK.
	date	Date of transaction
	convtcost	Costs converted from MWK to USD (where applicable) and adjusted for inflation to January 2019
	cost.wt	Annual operations and maintenance expenses weighted by the number of months available in the datasource (transaction costs/number of months of data coverage * 12 months per year). Cost categories weighted include capital maintenance, consumables, and contracted services. Weighted costs for start-up costs (i.e., capital hardware and capital software) not calculated.
	quantity.wt	Annual operations and maintenance quantities of goods weighted by the number of months available in the datasource (quantity/number of months of data coverage * 12 months per year). Cost categories weighted include consumables. Capital software, capital maintenance, and contracted services were services rather than discrete items with no quantities. Weighted quantities for capital hardware were n…

[truncated: 1 more sheets: Raw data]
