# Supplementary material for: Development and application of tools to cost the delivery of environmental health services in healthcare facilities: a financial analysis in urban Malawi
Source: BMC Health Serv Res. 2021 Apr 13;21:329. doi: 10.1186/s12913-021-06325-3 (PMC8042714; doi:10.1186/s12913-021-06325-3)
Supplement: Supplementary file 9 — Additional file 9. Disaggregated costs for PPE [file 12913_2021_6325_MOESM9_ESM.xlsx]

## Sheet: Summary
All costs reported in 2019 USD. Annual operations and maintenance costs weighted based on number of months included in each data source. Reusable PPE are categorized as capital hardware but were regularly repurchased or "consumed" during normal service operation, such that they could also be considered as consumable supplies. Weighted annual costs are also provided under the capital hardware tab.…
Costs to establish
	Notes on data accuracy and completeness	Capital hardware costs of reusable PPE judged to be comprehensive for coverage dates of available records. Capital software costs not relevant to PPE.
	Capital hardware	1796.02
	Capital software	not relevant
Annual operations and maintenance costs
	Notes on data accuracy and completeness	Capital maintenance costs not relevant to PPE. Recurrent training costs comprise three "safety" trainings conducted annually. Full training costs are also included under waste management, cleaning, and hygiene. Personnel costs for decontamination, sterilization, and restocking of reusable PPE included under waste management. No relevant contracted activities observed in records. Capital maintenan…
	Capital maintenance	not relevant
	Recurrent training	1820.52
	Consumables	23432
	Personnel	0
	Direct support	1057.02
	Contracted services	0
	Total	26309.5

## Sheet: Cap hardware
Capital hardware
Costs included	Reusable PPE (heavy duty aprons, heavy duty gloves, protective boots, coveralls)
Expected but missing costs	None
Notes	Reusable PPE were regularly repurchased or "consumed" during normal service operation, such that they could also be considered as consumable supplies. As such, weighted annual costs are also provided. Summary sheet uses total unweighted costs.
Line item description	Cost (2019 USD)	Date	Weighted annual cost
Coveralls	31.73	2016-12-22	21.15	per item	1.4	18407
Coveralls	27.86	2018-02-01	18.58	per item	1.5	19805
Coveralls	27.86	2018-01-31	18.58	per item	1.5	19805
Coveralls	31.73	2016-12-22	21.15	per item	1.4	18407
Coveralls	12.71	2017-01-31	8.47	per item	0.7	8737.5
Coveralls	14.4	2017-12-13	9.6	per item	0.8	9902.5
Mixed PPE	428.11	2018-03-06	285.41	multiple items		304294
Mixed PPE	47.57	2018-03-06	31.71	multiple items		33810.6
Protective boots	60.24	2016-12-22	40.16	one pair	5.8	34950
Protective boots	60.24	2016-12-22	40.16	one pair	5.8	34950
Protective boots	45.18	2016-12-15	30.12	one pair	4.4	26212.5
Protective boots	14.4	2017-12-27	9.6	one pair	1.7	9902.5
Protective boots	10.65	2018-01-18	7.1	one pair	1.3	7572.5
Protective boots	11.01	2017-01-10	7.34	one pair	1.3	7572.5
Protective boots	12.71	2017-01-31	8.47	one pair	1.5	8737.5
Protective boots	154.2	2017-02-24	102.8	one pair	17.7	106015
Protective boots	273.67	2017-11-29	182.45	one pair	31.4	188148
Protective boots	57.37	2018-02-07	38.24	one pair	6.8	40775
Protective boots	114.73	2018-02-01	76.49	one pair	13.6	81550
Protective boots	114.73	2018-01-31	76.49	one pair	13.6	81550
Protective boots	59.31	2017-02-22	39.54	one pair	6.8	40775
Reusable aprons	17.45	2017-11-30	11.64	per item	6	12000
Reusable gloves	3.39	2017-01-24	2.26	one pair	1.2	2330
Reusable gloves	42.36	2017-02-22	28.24	one pair	15.4	29125
Reusable gloves	6.78	2017-06-06	4.52	one pair	2.5	4660
Reusable gloves	13.56	2017-08-29	9.04	one pair	4.9	9320
Reusable gloves	10.17	2017-06-02	6.78	one pair	3.7	6990
Reusable gloves	6.56	2018-02-16	4.37	one pair	2.5	4660
Reusable gloves	4.02	2016-12-15	2.68	one pair	1.2	2330
Reusable gloves	6.78	2017-06-05	4.52	one pair	2.5	4660
Reusable gloves	10.17	2017-05-31	6.78	one pair	3.7	6990
Reusable gloves	6.78	2017-11-01	4.52	one pair	2.5	4660
Reusable gloves	6.78	2017-08-08	4.52	one pair	2.5	4660
Reusable gloves	9.83	2018-02-16	6.56	one pair	3.7	6990
Reusable gloves	40.98	2018-02-07	27.32	one pair	15.4	29125
					per item	1.2	699
Total (all available months, unweighted)	1796.02				per item	1.3	809.7
Total (weighted annual cost)	1197.36				per item	3.7	2239.4
					per item	4	11067.5
					per item	8.6	24000
					per item	7.9	22135
					per item	4	11067.5
					per item	8.6	24000
					per item	12.5	34975
					per item	4	11067.5
					per item	11.9	33202.5
					per item	6.2	17475
					per item	4	11067.5
					per item	7.9	22135
					per item	4	11067.5
					per item	4	11067.5
					per item	10.7	30000
					per item	7.9	22135
					per item	16.1	45000
					per item	7.9	22135
					per item	4	11067.5
					per item	1.5	4077.5
					per item	2.7	7572.5
					per item	4	11067.5
					per item	7.9	22135
					per item	4	11067.5
					per item	5	13990
					per item	7.9	22135
					per item	4.6	13000
					per item	4	11067.5
					per item	1.7	2563
					per item	1.7	2563
					per item	1.7	2563
					per item	1.7	2563
					per item	1.7	2563
					per item	1.7	2563
					per item	2.5	3844.5
					per item	5	7689
					per item	5	7689
					per item	1.7	2563
					per item	2.5	3844.5
					per item	1.7	2563
					per item	3.3	5126
					per item	1.7	2563
					per item	4.2	6407.5
					per item	1.7	2563
					per item	5	7689
					per item	2.3	3600
					per item	3.3	5126
					per item	5	7689
					per item	4.2	6407.5
					per item	3.3	5126
					per item	1.7	2563
					per item	2.5	3844.5
					per item	5	7689
					per item	1.7	2563
					per item	3.3	5126
					per item	3.3	5126
					per item	3.5	5400
					per item	3.5	5400
					per item	2.3	3600
					per item	3.3	5126
					per item	3.3	5126
					per item	1.7	2563
					per item	1.7	2563
					per item	4.7	7200
					per item	3.5	5400
					per item	1.7	2563
					per item	1.7	2563
					per item	4.7	7200
					per item	1.7	2563
					per item	2.5	3844.5
					per item	6.7	10252
					per item	7	10800
					per item	1.7	2563
					per item	1.7	2563
					per item	0.8	1281.5
					per item	1.7	2563
					per item	2.3	3600
					per item	1.7	2563
					per item	3.5	5400
					per item	3.5	5400
					per item	3.5	5400
					per item	1.7	2563
					per item	1.7	2563
					per item	3.3	5126
					per item	1.7	2563
					per item	4.7	7200
					per item	1.7	2563
					per item	3.3	5126
					per item	11.7	18000
					per item	1.7	2563
					per item	1.7	2563
					per item	5	7689
					per item	2.5	3844.5
					per item	1.7	2563
					per item	1.7	2563
					per item	1.7	2563
					per item	2.3	3600
					per item	5.8	9000
					per item	1.7	2563
					per item	1.7	2563
					per item	2.3	3600
					per item	1.7	2563
					per item	5	7689
					per item	3.3	5126
					per item	2.3	3600
					per item	3.3	5126
					per item	3.5	5400
					per item	2.5	3844.5
					per item	2.3	3600
					per item	1.7	2563
					per item	3.5	5400
					per item	3.3	5126
					per item	5	7689
					per item	2.3	3600
					per item	1.7	2563
					per item	4.7	7200
					per item	2.5	3844.5
					per item	3.5	5400
					per item	2.5	3844.5
					per item	2.3	3600
					per item	1.7	2563
					per item	3.3	5126
					per item	3.3	5126
					per item	1.7	2563
					per item	3.5	5400
					per item	2.3	3600
					per item	3.3	5126
					per item	1.7	2563
					per item	1.7	2563
					per item	1.7	2563
					per item	2.5	3844.5
					per item	2.5	3844.5
					per item	3.3	5126
					per item	1.7	2563
					per item	3.3	5126
					per item	3.3	5126
					per item	1.7	2563
					per item	1.7	2563
					per item	3.3	5126
					per item	1.7	2563
					per item	1.7	2563
					per item	1.7	2563
					per item	2.5	3844.5
					per item	3.3	5126
					per item	1.7	2563
					per item	3.3	5126
					per item	2.5	3844.5
					per item	3.5	5400
					per item	2.5	3844.5
					per item	1.7	2563
					per item	1.7	2563
					per item	1.7	2563
					per item	4.7	7200
					per item	1.7	2563
					per item	1.7	2563
					unitless tax payment		386.3
					per item	0.3	925
					per item	5.5	17550
					per item	6.2	11450
					per item	6.2	11450
					per item	6.2	11450
					per item	6.2	11450
					per item	6.2	11450
					multiple items		4990
					per item	6.2	17390
					per item	19.6	38974
					per item	4	7900
					per item	4	7900
					per item	4.5	8985
					per item	15.9	31600
					per item	5.9	11192
					unitless tax payment		386.3
					by item	3.9	5990

## Sheet: Recurrent training
Recurrent training
Costs included	Training on proper PPE use
Expected but missing costs	None
Notes	Annual safety training included topics safe handling of hazardous materials and laboratory specimens, personal protective equipment use, and handwashing. Full training costs are included under each of the following services: hygiene, waste management, cleaning, and personal protective equipment. Training costs include per diem allowances for attendees and facilitators, refreshment costs.
Expenses	Annual cost (2019 USD)
Annual safety training - clinic support staff and drivers	393.931
Annual safety training - nurses and pharmacy staff	983.42
Annual safety training - laboratory staff	443.172
TOTAL	1820.52

## Sheet: Consumables
Consumables
Costs included	Disposable gloves, reusable gloves, aprons, face shields, masks, gowns, coveralls
Expected but missing costs	None
Notes
Item category	Annual cost (2019 USD)
Disposable aprons	718.99
Disposable gloves	18132.3
Face shields	1024.5
Gowns	2618.18
Masks	938
TOTAL	23432

## Sheet: Personnel
Personnel
Costs included	None
Expected but missing costs	See notes.
Notes	Staff time for decontamination, sterilization, and restocking of soiled reusable PPE included under cleaning.
Staff type		Total number of staff	Percent effort of duties	Total annual salaries for all staff	Amount apportioned to PPE
[none]
TOTAL		0

## Sheet: Direct support
Direct support
Costs included	Staff time for monitoring and audits of PPE compliance, infection prevention and control planning
Expected but missing costs	None
Notes
Staff type		Total number of staff	Percent effort of duties	Total annual salaries for all staff	Amount apportionted to PPE
Clinical staff		3	0.005	47397.5	236.988
Laboratory staff		6	0.005	88805.2	444.026
Pharmacy staff		2	0.005	26655.4	133.277
Administrative staff		4	0.005	48545.1	242.725
TOTAL		1057.02

## Sheet: Contracted services
Contracted services
Notes	No relevant contracted expenses recorded.
Line item description	Cost (2019 USD)	Date	Weighted annual cost
[none]
Total (all available months, unweighted)	0
Total (weighted annual cost)	0

## Sheet: Metadata for raw data
	Calculation notes
	Currency conversion rates
	Forex rate 2016	615 MWK = 1 USD
	Forex rate 2017	715 MWK = 1 USD
	Forex rate 2018	725 MWK = 1 USD
	Inflation adjustment	1 USD in 2016 = 1.06 USD in 2019
	Inflation adjustment	1 USD in 2017 = 1.04 USD in 2019
	Inflation adjustment	1 USD in 2018 = 1.02 USD in 2019
	Weights to annualize cost and quantities for operations and maintenance expenses
	Data source	Months of available data	Weight
	Admin.core	Dec 16 - May 2018	0.666667
	Admin.indirects	Dec 16 - May 2018	0.666667
	Admin.overheads	Dec 16 - May 2018	0.666667
	lab.REDBEAM	Jan 16 - Dec 17	0.5
	pharm.ACCESS	Oct 17 - June 18	1.33333
	stores.SAGE50	Dec 16 - May 2018	0.666667
	Variable names	Variable description
	item	Item name as originally reported in records
	itemcat	Expense type of item following categories of expected expenses outlined in costing frameworks (manually assigned)
	costcat	Cost category of item following cost categories proposed by Anderson et al. 2020
	cost.dollars	Unit cost of the item in USD. If blank, costs were reported in MWK or unit costs are not applicable (i.e., purchase does not contain a single discrete item), such as purchases containing multiple items or contracted services. Unit costs represent average costs across data sources and may vary by individual transaction
	cost.mwk	Unit cost of the item in MWK. If blank, costs were reported in USD or unit costs are not applicable (i.e., purchase does not contain a single discrete item), such as purchases containing multiple items or contracted services.
	quantity	Number of items purchased in the transation. For data from General Stores and Administrative departments, quantities are calculated as a function of transaction costs over unit costs, which may result in quantities indicating partial units due to variation in unit costs for individual transactions
	unitslabel	Non-currency units for item (e.g., liters). "Per item" indicates that cost.dollars/costs.mwk refers to the cost a individual item (e.g., cost per one mop). "Per item" indicates that cost.dollars/costs.mwk refers to the cost per pair of items (e.g., cost per pair of disposable gloves). "Multiple items" indicates that multiple different items were purchased in the transaction and per unit costs and…
	transactcost.mwk	Total transaction cost for all units purchased in MWK. If blank, costs were reported in USD.
	transactcost.dollars	Total transaction cost for all units purchased in USD. If blank, costs were reported in MWK.
	date	Date of transaction
	convtcost	Costs converted from MWK to USD (where applicable) and adjusted for inflation to January 2019
	cost.wt	Annual operations and maintenance expenses weighted by the number of months available in the datasource (transaction costs/number of months of data coverage * 12 months per year). Cost categories weighted include capital maintenance, consumables, and contracted services. Weighted costs for start-up costs (i.e., capital hardware and capital software) not calculated.
	quantity.wt	Annual operations and maintenance quantities of goods weighted by the number of months available in the datasource (quantity/number of months of data coverage * 12 months per year). Cost categories weighted include consumables. Capital software, capital maintenance, and contracted services were services rather than discrete items with no quantities. Weighted quantities for capital hardware were n…

## Sheet: Raw data
item	itemcat	costcat	cost.mwk	cost.dollars	units.label	quantity	transactcost.mwk	transactcost.dollars	date	datasource	convtcost	cost.wt	quant.wt
Gloves	Reusable gloves	Capital hardware	1895		one pair	1.2	2330		2017-01-24	stores.SAGE50	3.39	2.26	0.8
Gloves	Reusable gloves	Capital hardware	1895		one pair	15.4	29125		2017-02-22	stores.SAGE50	42.36	28.24	10.2
Gloves	Reusable gloves	Capital hardware	1895		one pair	2.5	4660		2017-06-06	stores.SAGE50	6.78	4.52	1.6
Gloves	Reusable gloves	Capital hardware	1895		one pair	4.9	9320		2017-08-29	stores.SAGE50	13.56	9.04	3.3
Gloves	Reusable gloves	Capital hardware	1895		one pair	3.7	6990		2017-06-02	stores.SAGE50	10.17	6.78	2.5
Gloves	Reusable gloves	Capital hardware	1895		one pair	2.5	4660		2018-02-16	stores.SAGE50	6.56	4.37	1.6
Gloves	Reusable gloves	Capital hardware	1895		one pair	1.2	2330		2016-12-15	stores.SAGE50	4.02	2.68	0.8
Gloves - Heavy dusty	Reusable gloves	Capital hardware	1895		one pair	2.5	4660		2017-06-05	stores.SAGE50	6.78	4.52	1.6
Gloves - heavy duty	Reusable gloves	Capital hardware	1895		one pair	3.7	6990		2017-05-31	stores.SAGE50	10.17	6.78	2.5
Gloves - Heavy Duty	Reusable gloves	Capital hardware	1895		one pair	2.5	4660		2017-11-01	stores.SAGE50	6.78	4.52	1.6
Gloves - Heavy Duty	Reusable gloves	Capital hardware	1895		one pair	2.5	4660		2017-08-08	stores.SAGE50	6.78	4.52	1.6
Gloves - Hevy duty	Reusable gloves	Capital hardware	1895		one pair	3.7	6990		2018-02-16	stores.SAGE50	9.83	6.56	2.5
Gloves (Riding gloves)	Reusable gloves	Capital hardware	1895		one pair	15.4	29125		2018-02-07	stores.SAGE50	40.98	27.32	10.2
Gumbots	Protective boots	Capital hardware	6000		one pair	5.8	34950		2016-12-22	stores.SAGE50	60.24	40.16	3.9
Gumbots	Protective boots	Capital hardware	6000		one pair	5.8	34950		2016-12-22	stores.SAGE50	60.24	40.16	3.9
Gumbots	Protective boots	Capital hardware	6000		one pair	4.4	26212.5		2016-12-15	stores.SAGE50	45.18	30.12	2.9
Gumbots	Protective boots	Capital hardware	6000		one pair	1.7	9902.5		2017-12-27	stores.SAGE50	14.4	9.6	1.1
Gumbots	Protective boots	Capital hardware	6000		one pair	1.3	7572.5		2018-01-18	stores.SAGE50	10.65	7.1	0.8
Gumbots	Protective boots	Capital hardware	6000		one pair	1.3	7572.5		2017-01-10	stores.SAGE50	11.01	7.34	0.8
Gumbots	Protective boots	Capital hardware	6000		one pair	1.5	8737.5		2017-01-31	stores.SAGE50	12.71	8.47	1
Gumbots	Protective boots	Capital hardware	6000		one pair	17.7	106015		2017-02-24	stores.SAGE50	154.2	102.8	11.8
Gumbots	Protective boots	Capital hardware	6000		one pair	31.4	188148		2017-11-29	stores.SAGE50	273.67	182.45	20.9
Safety Boots	Protective boots	Capital hardware	6000		one pair	6.8	40775		2018-02-07	stores.SAGE50	57.37	38.24	4.5
Safety Boots	Protective boots	Capital hardware	6000		one pair	13.6	81550		2018-02-01	stores.SAGE50	114.73	76.49	9.1
Safety Boots	Protective boots	Capital hardware	6000		one pair	13.6	81550		2018-01-31	stores.SAGE50	114.73	76.49	9.1
Safety Boots	Protective boots	Capital hardware	6000		one pair	6.8	40775		2017-02-22	stores.SAGE50	59.31	39.54	4.5
Worksuit	Coveralls	Capital hardware	13000		per item	1.4	18407		2016-12-22	stores.SAGE50	31.73	21.15	0.9
Worksuit	Coveralls	Capital hardware	13000		per item	1.5	19805		2018-02-01	stores.SAGE50	27.86	18.58	1
Worksuit	Coveralls	Capital hardware	13000		per item	1.5	19805		2018-01-31	stores.SAGE50	27.86	18.58	1
Worksuit	Coveralls	Capital hardware	13000		per item	1.4	18407		2016-12-22	stores.SAGE50	31.73	21.15	0.9
Worksuit	Coveralls	Capital hardware	13000		per item	0.7	8737.5		2017-01-31	stores.SAGE50	12.71	8.47	0.4
Worksuit	Coveralls	Capital hardware	13000		per item	0.8	9902.5		2017-12-13	stores.SAGE50	14.4	9.6	0.5
Zitenje	Reusable aprons	Capital hardware	2000		per item	6	12000		2017-11-30	stores.SAGE50	17.45	11.64	4
UNC-Stores-Worksuit,Safety Boots	Mixed PPE	Capital hardware			multiple items		304294		2018-03-06	Admin.indirects	428.11	285.41
UNC-Stores-Worksuit,Safety Boots	Mixed PPE	Capital hardware			multiple items		33810.6		2018-03-06	Admin.overheads	47.57	31.71
CHEMO GOWNS	Gowns	Consumables	13500		per item	100	1350000		2017-11-28	pharm.ACCESS	1963.64	2618.18	133.3
DISPOSABLE APRONS	Disposable aprons	Consumables	56.3		per item	100	5630		2018-02-14	pharm.ACCESS	7.92	10.56	133.3
DISPOSABLE APRONS	Disposable aprons	Consumables	56.3		per item	200	11260		2018-02-14	pharm.ACCESS	15.84	21.12	266.7
DISPOSABLE APRONS	Disposable aprons	Consumables	56.3		per item	1000	56300		2018-02-12	pharm.ACCESS	79.21	105.61	1333.3
DISPOSABLE APRONS	Disposable aprons	Consumables	39.5		per item	5000	197500		2018-02-12	pharm.ACCESS	277.86	370.48	6666.7
DISPOSABLE APRONS	Disposable aprons	Consumables	56.3		per item	1000	56300		2018-01-30	pharm.ACCESS	79.21	105.61	1333.3
DISPOSABLE APRONS	Disposable aprons	Consumables	56.3		per item	1000	56300		2018-01-30	pharm.ACCESS	79.21	105.61	1333.3
DISPOSABLE GLOVE MEDIUM	Disposable gloves	Consumables	52		per pair	12500	650000		2018-02-12	pharm.ACCESS	914.48	1219.31	16666.7
DISPOSABLE GLOVE MEDIUM	Disposable gloves	Consumables	52		per pair	1500	78000		2018-02-12	pharm.ACCESS	109.74	146.32	2000
DISPOSABLE GLOVE MEDIUM	Disposable gloves	Consumables	52		per pair	1500	78000		2018-02-14	pharm.ACCESS	109.74	146.32	2000
DISPOSABLE GLOVE MEDIUM	Disposable gloves	Consumables	52		per pair	3500	182000		2018-02-12	pharm.ACCESS	256.06	341.41	4666.7
DISPOSABLE GLOVE MEDIUM	Disposable gloves	Consumables	46.9		per pair	100	4686		2018-02-07	pharm.ACCESS	6.59	8.79	133.3
DISPOSABLE GLOVE MEDIUM	Disposable gloves	Consumables	320		per pair	1000	320000		2017-11-28	pharm.ACCESS	465.45	620.61	1333.3
DISPOSABLE GLOVE MEDIUM	Disposable gloves	Consumables	74		per pair	500	37000		2018-02-12	pharm.ACCESS	52.06	69.41	666.7
DISPOSABLE GLOVE MEDIUM	Disposable gloves	Consumables	54.6		per pair	500	27300		2018-02-12	pharm.ACCESS	38.41	51.21	666.7
DISPOSABLE GLOVE MEDIUM	Disposable gloves	Consumables	54.6		per pair	1900	103740		2018-01-30	pharm.ACCESS	145.95	194.6	2533.3
DISPOSABLE GOLVES NON POWDERED	Disposable gloves	Consumables	80		per pair	3000	240000		2018-01-29	pharm.ACCESS	337.66	450.21	4000
FACE MASKS	Masks	Consumables	72.8		per item	75	5460		2017-10-16	pharm.ACCESS	7.94	10.59	100
FACE MASKS	Masks	Consumables	50.8		per item	50	2540		2018-01-29	pharm.ACCESS	3.57	4.76	66.7
FACE MASKS	Masks	Consumables	30.2		per item	75	2266.1		2018-01-29	pharm.ACCESS	3.19	4.25	100
SURGICAL GLOVES SIZE 7.5	Disposable gloves	Consumables	210		per pair	7500	1575000		2018-01-29	pharm.ACCESS	2215.86	2954.48	10000
Faceshields, Disposable	Faceshields	Consumables	22	1	by item	25	550	1	2016-08-25	lab.REDBEAM	159	79.5	12.5
Faceshields, Disposable	Faceshields	Consumables	22	1	by item	25	550	1	2016-12-12	lab.REDBEAM	159	79.5	12.5
Faceshields, Disposable	Faceshields	Consumables	22	1	by item	25	550	1	2016-10-31	lab.REDBEAM	159	79.5	12.5
Faceshields, Disposable	Faceshields	Consumables	22	1	by item	25	550	1	2016-10-24	lab.REDBEAM	159	79.5	12.5
Faceshields, Disposable	Faceshields	Consumables	22	1	by item	50	1100	1	2016-05-13	lab.REDBEAM	318	159	25
Faceshields, Disposable	Faceshields	Consumables	22	1	by item	25	550	1	2016-09-22	lab.REDBEAM	159	79.5	12.5
Gloves, latex powder free, Large	Disposable gloves	Consumables	125		pair	250	31250		2016-01-25	lab.REDBEAM	53.86	26.93	125
Gloves, latex powder free, Large	Disposable gloves	Consumables	125		pair	200	25000		2016-06-28	lab.REDBEAM	43.09	21.54	100
Gloves, latex powder free, Large	Disposable gloves	Consumables	125		pair	450	56250		2016-02-29	lab.REDBEAM	96.95	48.48	225
Gloves, latex powder free, Large	Disposable gloves	Consumables	125		pair	150	18750		2016-10-20	lab.REDBEAM	32.32	16.16	75
Gloves, latex powder free, Large	Disposable gloves	Consumables	125		pair	500	62500		2016-01-04	lab.REDBEAM	107.72	53.86	250
Gloves, latex powder free, Large	Disposable gloves	Consumables	125		pair	200	25000		2016-02-29	lab.REDBEAM	43.09	21.54	100
Gloves, latex powder free, Large	Disposable gloves	Consumables	125		pair	200	25000		2016-01-07	lab.REDBEAM	43.09	21.54	100
Gloves, latex powder free, Large	Disposable gloves	Consumables	125		pair	500	62500		2016-01-11	lab.REDBEAM	107.72	53.86	250
Gloves, latex powder free, Large	Disposable gloves	Consumables	125		pair	100	12500		2016-04-28	lab.REDBEAM	21.54	10.77	50
Gloves, latex powder free, Large	Disposable gloves	Consumables	125		pair	100	12500		2016-01-12	lab.REDBEAM	21.54	10.77	50
Gloves, latex powder free, Large	Disposable gloves	Consumables	125		pair	150	18750		2016-02-15	lab.REDBEAM	32.32	16.16	75
Gloves, latex powder free, Large	Disposable gloves	Consumables	125		pair	400	50000		2016-06-30	lab.REDBEAM	86.18	43.09	200
Gloves, latex powder free, Large	Disposable gloves	Consumables	125		pair	300	37500		2016-02-22	lab.REDBEAM	64.63	32.32	150
Gloves, latex powder free, Large	Disposable gloves	Consumables	125		pair	250	31250		2016-01-28	lab.REDBEAM	53.86	26.93	125
Gloves, latex powder free, Large	Disposable gloves	Consumables	125		pair	100	12500		2016-07-19	lab.REDBEAM	21.54	10.77	50
Gloves, latex powder free, Large	Disposable gloves	Consumables	125		pair	500	62500		2016-07-25	lab.REDBEAM	107.72	53.86	250
Gloves, latex powder free, Large	Disposable gloves	Consumables	125		pair	200	25000		2016-02-01	lab.REDBEAM	43.09	21.54	100
Gloves, latex powder free, Large	Disposable gloves	Consumables	125		pair	150	18750		2016-02-01	lab.REDBEAM	32.32	16.16	75
Gloves, latex powder free, Large	Disposable gloves	Consumables	125		pair	200	25000		2016-01-04	lab.REDBEAM	43.09	21.54	100
Gloves, latex powder free, Large	Disposable gloves	Consumables	125		pair	250	31250		2016-01-05	lab.REDBEAM	53.86	26.93	125
Gloves, latex powder free, Large	Disposable gloves	Consumables	125		pair	300	37500		2016-06-28	lab.REDBEAM	64.63	32.32	150
Gloves, latex powder free, Large	Disposable gloves	Consumables	125		pair	500	62500		2016-01-07	lab.REDBEAM	107.72	53.86	250
Gloves, latex powder free, Large	Disposable gloves	Consumables	125		pair	300	37500		2016-04-07	lab.REDBEAM	64.63	32.32	150
Gloves, latex powder free, Large	Disposable gloves	Consumables	125		pair	250	31250		2016-04-11	lab.REDBEAM	53.86	26.93	125
Gloves, latex powder free, Large	Disposable gloves	Consumables	125		pair	500	62500		2016-05-03	lab.REDBEAM	107.72	53.86	250
Gloves, latex powder free, Large	Disposable gloves	Consumables	125		pair	300	37500		2016-01-14	lab.REDBEAM	64.63	32.32	150
Gloves, latex powder free, Large	Disposable gloves	Consumables	125		pair	50	6250		2016-07-04	lab.REDBEAM	10.77	5.39	25
Gloves, latex powder free, Large	Disposable gloves	Consumables	125		pair	500	62500		2016-01-28	lab.REDBEAM	107.72	53.86	250
Gloves, latex powder free, Large	Disposable gloves	Consumables	125		pair	500	62500		2016-05-20	lab.REDBEAM	107.72	53.86	250
Gloves, latex powder free, Large	Disposable gloves	Consumables	125		pair	250	31250		2016-05-20	lab.REDBEAM	53.86	26.93	125
Gloves, latex powder free, Large	Disposable gloves	Consumables	125		pair	250	31250		2016-06-20	lab.REDBEAM	53.86	26.93	125
Gloves, latex powder free, Large	Disposable gloves	Consumables	125		pair	500	62500		2016-02-04	lab.REDBEAM	107.72	53.86	250
Gloves, latex powder free, Large	Disposable gloves	Consumables	125		pair	500	62500		2016-02-08	lab.REDBEAM	107.72	53.86	250
Gloves, latex powder free, Large	Disposable gloves	Consumables	125		pair	500	62500		2016-02-11	lab.REDBEAM	107.72	53.86	250
Gloves, latex powder free, Large	Disposable gloves	Consumables	125		pair	250	31250		2016-02-11	lab.REDBEAM	53.86	26.93	125
Gloves, latex powder free, Large	Disposable gloves	Consumables	125		pair	200	25000		2016-06-28	lab.REDBEAM	43.09	21.54	100
Gloves, latex powder free, Large	Disposable gloves	Consumables	125		pair	500	62500		2016-02-15	lab.REDBEAM	107.72	53.86	250
Gloves, latex powder free, Large	Disposable gloves	Consumables	125		pair	500	62500		2016-03-14	lab.REDBEAM	107.72	53.86	250
Gloves, latex powder free, Large	Disposable gloves	Consumables	125		pair	500	62500		2016-05-04	lab.REDBEAM	107.72	53.86	250
Gloves, latex powder free, Large	Disposable gloves	Consumables	125		pair	250	31250		2016-02-22	lab.REDBEAM	53.86	26.93	125
Gloves, latex powder free, Large	Disposable gloves	Consumables	125		pair	250	31250		2016-02-25	lab.REDBEAM	53.86	26.93	125
Gloves, latex powder free, Large	Disposable gloves	Consumables	125		pair	400	50000		2016-06-13	lab.REDBEAM	86.18	43.09	200
Gloves, latex powder free, Large	Disposable gloves	Consumables	125		pair	300	37500		2016-06-14	lab.REDBEAM	64.63	32.32	150
Gloves, latex powder free, Large	Disposable gloves	Consumables	125		pair	250	31250		2016-04-18	lab.REDBEAM	53.86	26.93	125
Gloves, latex powder free, Large	Disposable gloves	Consumables	125		pair	250	31250		2016-06-20	lab.REDBEAM	53.86	26.93	125
Gloves, latex powder free, Large	Disposable gloves	Consumables	125		pair	400	50000		2016-06-20	lab.REDBEAM	86.18	43.09	200
Gloves, latex powder free, Large	Disposable gloves	Consumables	125		pair	500	62500		2016-06-23	lab.REDBEAM	107.72	53.86	250
Gloves, latex powder free, Large	Disposable gloves	Consumables	125		pair	500	62500		2016-01-07	lab.REDBEAM	107.72	53.86	250
Gloves, latex powder free, Large	Disposable gloves	Consumables	125		pair	400	50000		2016-04-28	lab.REDBEAM	86.18	43.09	200
Gloves, latex powder free, Large	Disposable gloves	Consumables	125		pair	100	12500		2016-03-10	lab.REDBEAM	21.54	10.77	50
Gloves, latex powder free, Large	Disposable gloves	Consumables	125		pair	250	31250		2016-05-03	lab.REDBEAM	53.86	26.93	125
Gloves, latex powder free, Large	Disposable gloves	Consumables	125		pair	400	50000		2016-04-11	lab.REDBEAM	86.18	43.09	200
Gloves, latex powder free, Large	Disposable gloves	Consumables	125		pair	100	12500		2016-02-15	lab.REDBEAM	21.54	10.77	50
Gloves, latex powder free, Large	Disposable gloves	Consumables	125		pair	500	62500		2016-04-14	lab.REDBEAM	107.72	53.86	250
Gloves, latex powder free, Large	Disposable gloves	Consumables	125		pair	400	50000		2016-07-08	lab.REDBEAM	86.18	43.09	200
Gloves, latex powder free, Large	Disposable gloves	Consumables	125		pair	200	25000		2016-01-28	lab.REDBEAM	43.09	21.54	100
Gloves, latex powder free, Large	Disposable gloves	Consumables	125		pair	500	62500		2016-03-21	lab.REDBEAM	107.72	53.86	250
Gloves, latex powder free, Large	Disposable gloves	Consumables	125		pair	50	6250		2016-04-18	lab.REDBEAM	10.77	5.39	25
Gloves, latex powder free, Large	Disposable gloves	Consumables	125		pair	500	62500		2016-04-21	lab.REDBEAM	107.72	53.86	250
Gloves, latex powder free, Large	Disposable gloves	Consumables	125		pair	150	18750		2016-04-25	lab.REDBEAM	32.32	16.16	75
Gloves, latex powder free, Large	Disposable gloves	Consumables	125		pair	200	25000		2016-04-27	lab.REDBEAM	43.09	21.54	100
Gloves, latex powder free, Large	Disposable gloves	Consumables	125		pair	500	62500		2016-03-08	lab.REDBEAM	107.72	53.86	250
Gloves, latex powder free, Large	Disposable gloves	Consumables	125		pair	200	25000		2016-04-05	lab.REDBEAM	43.09	21.54	100
Gloves, latex powder free, Large	Disposable gloves	Consumables	125		pair	250	31250		2016-03-14	lab.REDBEAM	53.86	26.93	125
Gloves, latex powder free, Large	Disposable gloves	Consumables	125		pair	400	50000		2016-06-02	lab.REDBEAM	86.18	43.09	200
Gloves, latex powder free, Large	Disposable gloves	Consumables	125		pair	100	12500		2016-07-04	lab.REDBEAM	21.54	10.77	50
Gloves, latex powder free, Large	Disposable gloves	Consumables	125		pair	400	50000		2016-05-09	lab.REDBEAM	86.18	43.09	200
Gloves, latex powder free, Large	Disposable gloves	Consumables	125		pair	250	31250		2016-03-21	lab.REDBEAM	53.86	26.93	125
Gloves, latex powder free, Large	Disposable gloves	Consumables	125		pair	500	62500		2016-05-13	lab.REDBEAM	107.72	53.86	250
Gloves, latex powder free, Large	Disposable gloves	Consumables	125		pair	250	31250		2016-03-21	lab.REDBEAM	53.86	26.93	125
Gloves, latex powder free, Large	Disposable gloves	Consumables	125		pair	150	18750		2016-03-24	lab.REDBEAM	32.32	16.16	75
Gloves, latex powder free, Large	Disposable gloves	Consumables	125		pair	100	12500		2016-05-20	lab.REDBEAM	21.54	10.77	50
Gloves, latex powder free, Large	Disposable gloves	Consumables	125		pair	300	37500		2016-03-07	lab.REDBEAM	64.63	32.32	150
Gloves, latex powder free, Large	Disposable gloves	Consumables	125		pair	200	25000		2016-03-07	lab.REDBEAM	43.09	21.54	100
Gloves, latex powder free, Large	Disposable gloves	Consumables	125		pair	150	18750		2016-04-04	lab.REDBEAM	32.32	16.16	75
Gloves, latex powder free, Large	Disposable gloves	Consumables	125		pair	500	62500		2016-05-24	lab.REDBEAM	107.72	53.86	250
Gloves, latex powder free, Large	Disposable gloves	Consumables	125		pair	200	25000		2016-05-26	lab.REDBEAM	43.09	21.54	100
Gloves, latex powder free, Large	Disposable gloves	Consumables	125		pair	350	43750		2016-05-30	lab.REDBEAM	75.41	37.7	175
Gloves, latex powder free, Large	Disposable gloves	Consumables	125		pair	250	31250		2016-05-30	lab.REDBEAM	53.86	26.93	125
Gloves, latex powder free, Large	Disposable gloves	Consumables	125		pair	300	37500		2016-03-17	lab.REDBEAM	64.63	32.32	150
Gloves, latex powder free, Large	Disposable gloves	Consumables	125		pair	150	18750		2016-06-06	lab.REDBEAM	32.32	16.16	75
Gloves, latex powder free, Large	Disposable gloves	Consumables	125		pair	550	68750		2016-03-29	lab.REDBEAM	118.5	59.25	275
Gloves, latex powder free, Large	Disposable gloves	Consumables	125		pair	200	25000		2016-03-31	lab.REDBEAM	43.09	21.54	100
Gloves, latex powder free, Large	Disposable gloves	Consumables	125		pair	500	62500		2016-07-13	lab.REDBEAM	107.72	53.86	250
Gloves, latex powder free, Large	Disposable gloves	Consumables	125		pair	250	31250		2016-03-24	lab.REDBEAM	53.86	26.93	125
Gloves, latex powder free, Large	Disposable gloves	Consumables	125		pair	100	12500		2016-03-29	lab.REDBEAM	21.54	10.77	50
Gloves, latex powder free, Large	Disposable gloves	Consumables	125		pair	250	31250		2016-04-14	lab.REDBEAM	53.86	26.93	125
Gloves, latex powder free, Large	Disposable gloves	Consumables	125		pair	250	31250		2016-05-23	lab.REDBEAM	53.86	26.93	125
Gloves, latex powder free, Large	Disposable gloves	Consumables	125		pair	250	31250		2016-04-11	lab.REDBEAM	53.86	26.93	125
Gloves, latex powder free, Large	Disposable gloves	Consumables	125		pair	250	31250		2016-06-28	lab.REDBEAM	53.86	26.93	125
Gloves, latex powder free, Large	Disposable gloves	Consumables	125		pair	250	31250		2016-07-14	lab.REDBEAM	53.86	26.93	125
Gloves, latex powder free, Large	Disposable gloves	Consumables	125		pair	200	25000		2016-05-23	lab.REDBEAM	43.09	21.54	100
Gloves, latex powder free, Large	Disposable gloves	Consumables	125		pair	250	31250		2016-06-09	lab.REDBEAM	53.86	26.93	125
Gloves, latex powder free, Large	Disposable gloves	Consumables	125		pair	200	25000		2016-07-13	lab.REDBEAM	43.09	21.54	100
Gloves, latex powder free, Large	Disposable gloves	Consumables	125		pair	200	25000		2016-04-18	lab.REDBEAM	43.09	21.54	100
Gloves, latex powder free, Large	Disposable gloves	Consumables	125		pair	300	37500		2016-06-06	lab.REDBEAM	64.63	32.32	150
Gloves, latex powder free, Large	Disposable gloves	Consumables	125		pair	250	31250		2016-03-17	lab.REDBEAM	53.86	26.93	125
Gloves, latex powder free, Large	Disposable gloves	Consumables	125		pair	100	12500		2016-06-06	lab.REDBEAM	21.54	10.77	50
Gloves, latex powder free, Medium	Disposable gloves	Consumables	125		pair	400	50000		2016-08-09	lab.REDBEAM	86.18	43.09	200
Gloves, latex powder free, Medium	Disposable gloves	Consumables	125		pair	100	12500		2016-08-04	lab.REDBEAM	21.54	10.77	50
Gloves, latex powder free, Medium	Disposable gloves	Consumables	125		pair	500	62500		2016-09-06	lab.REDBEAM	107.72	53.86	250
Gloves, latex powder free, Medium	Disposable gloves	Consumables	125		pair	250	31250		2016-08-08	lab.REDBEAM	53.86	26.93	125
Gloves, latex powder free, Medium	Disposable gloves	Consumables	125		pair	400	50000		2016-08-01	lab.REDBEAM	86.18	43.09	200
Gloves, latex powder free, Medium	Disposable gloves	Consumables	125		pair	350	43750		2016-08-08	lab.REDBEAM	75.41	37.7	175
Gloves, latex powder free, Medium	Disposable gloves	Consumables	125		pair	400	50000		2016-07-20	lab.REDBEAM	86.18	43.09	200
Gloves, latex powder free, Medium	Disposable gloves	Consumables	125		pair	200	25000		2016-10-03	lab.REDBEAM	43.09	21.54	100
Gloves, latex powder free, Medium	Disposable gloves	Consumables	125		pair	400	50000		2016-09-15	lab.REDBEAM	86.18	43.09	200
Gloves, latex powder free, Medium	Disposable gloves	Consumables	125		pair	250	31250		2016-12-08	lab.REDBEAM	53.86	26.93	125
Gloves, latex powder free, Medium	Disposable gloves	Consumables	125		pair	250	31250		2016-09-21	lab.REDBEAM	53.86	26.93	125
Gloves, latex powder free, Medium	Disposable gloves	Consumables	125		pair	150	18750		2016-03-07	lab.REDBEAM	32.32	16.16	75
Gloves, latex powder free, Medium	Disposable gloves	Consumables	125		pair	500	62500		2016-09-22	lab.REDBEAM	107.72	53.86	250
Gloves, latex powder free, Medium	Disposable gloves	Consumables	125		pair	250	31250		2016-08-09	lab.REDBEAM	53.86	26.93	125
Gloves, latex powder free, Medium	Disposable gloves	Consumables	125		pair	250	31250		2016-09-26	lab.REDBEAM	53.86	26.93	125
Gloves, latex powder free, Medium	Disposable gloves	Consumables	125		pair	500	62500		2016-09-29	lab.REDBEAM	107.72	53.86	250
Gloves, latex powder free, Medium	Disposable gloves	Consumables	125		pair	500	62500		2016-10-03	lab.REDBEAM	107.72	53.86	250
Gloves, latex powder free, Medium	Disposable gloves	Consumables	125		pair	500	62500		2016-09-06	lab.REDBEAM	107.72	53.86	250
Gloves, latex powder free, Medium	Disposable gloves	Consumables	125		pair	200	25000		2016-09-29	lab.REDBEAM	43.09	21.54	100
Gloves, latex powder free, Medium	Disposable gloves	Consumables	125		pair	500	62500		2016-07-25	lab.REDBEAM	107.72	53.86	250
Gloves, latex powder free, Medium	Disposable gloves	Consumables	125		pair	150	18750		2016-10-10	lab.REDBEAM	32.32	16.16	75
Gloves, latex powder free, Medium	Disposable gloves	Consumables	125		pair	500	62500		2016-08-04	lab.REDBEAM	107.72	53.86	250
Gloves, latex powder free, Medium	Disposable gloves	Consumables	125		pair	250	31250		2016-12-08	lab.REDBEAM	53.86	26.93	125
Gloves, latex powder free, Medium	Disposable gloves	Consumables	125		pair	150	18750		2016-08-08	lab.REDBEAM	32.32	16.16	75
Gloves, latex powder free, Medium	Disposable gloves	Consumables	125		pair	100	12500		2016-10-20	lab.REDBEAM	21.54	10.77	50
Gloves, latex powder free, Medium	Disposable gloves	Consumables	125		pair	500	62500		2016-10-24	lab.REDBEAM	107.72	53.86	250
Gloves, latex powder free, Medium	Disposable gloves	Consumables	125		pair	500	62500		2016-08-29	lab.REDBEAM	107.72	53.86	250
Gloves, latex powder free, Medium	Disposable gloves	Consumables	125		pair	500	62500		2016-09-01	lab.REDBEAM	107.72	53.86	250
Gloves, latex powder free, Medium	Disposable gloves	Consumables	125		pair	200	25000		2016-09-01	lab.REDBEAM	43.09	21.54	100
Gloves, latex powder free, Medium	Disposable gloves	Consumables	125		pair	300	37500		2016-09-01	lab.REDBEAM	64.63	32.32	150
Gloves, latex powder free, Medium	Disposable gloves	Consumables	125		pair	150	18750		2016-07-18	lab.REDBEAM	32.32	16.16	75
Gloves, latex powder free, Medium	Disposable gloves	Consumables	125		pair	150	18750		2016-07-18	lab.REDBEAM	32.32	16.16	75
Gloves, latex powder free, Medium	Disposable gloves	Consumables	125		pair	100	12500		2016-08-19	lab.REDBEAM	21.54	10.77	50
Gloves, latex powder free, Medium	Disposable gloves	Consumables	125		pair	300	37500		2016-12-08	lab.REDBEAM	64.63	32.32	150
Gloves, latex powder free, Medium	Disposable gloves	Consumables	125		pair	250	31250		2016-12-12	lab.REDBEAM	53.86	26.93	125
Gloves, latex powder free, Medium	Disposable gloves	Consumables	125		pair	200	25000		2016-10-13	lab.REDBEAM	43.09	21.54	100
Gloves, latex powder free, Medium	Disposable gloves	Consumables	125		pair	250	31250		2016-12-12	lab.REDBEAM	53.86	26.93	125
Gloves, latex powder free, Medium	Disposable gloves	Consumables	125		pair	500	62500		2016-08-25	lab.REDBEAM	107.72	53.86	250
Gloves, latex powder free, Medium	Disposable gloves	Consumables	125		pair	500	62500		2016-08-29	lab.REDBEAM	107.72	53.86	250
Gloves, latex powder free, Medium	Disposable gloves	Consumables	125		pair	500	62500		2016-09-29	lab.REDBEAM	107.72	53.86	250
Gloves, latex powder free, Medium	Disposable gloves	Consumables	125		pair	250	31250		2016-09-29	lab.REDBEAM	53.86	26.93	125
Gloves, latex powder free, Medium	Disposable gloves	Consumables	125		pair	250	31250		2016-07-14	lab.REDBEAM	53.86	26.93	125
Gloves, latex powder free, Medium	Disposable gloves	Consumables	125		pair	150	18750		2016-07-14	lab.REDBEAM	32.32	16.16	75
Gloves, latex powder free, Medium	Disposable gloves	Consumables	125		pair	400	50000		2016-07-18	lab.REDBEAM	86.18	43.09	200
Gloves, latex powder free, Medium	Disposable gloves	Consumables	125		pair	150	18750		2016-08-19	lab.REDBEAM	32.32	16.16	75
Gloves, latex powder free, Medium	Disposable gloves	Consumables	125		pair	250	31250		2016-11-03	lab.REDBEAM	53.86	26.93	125
Gloves, latex powder free, Medium	Disposable gloves	Consumables	125		pair	500	62500		2016-10-06	lab.REDBEAM	107.72	53.86	250
Gloves, latex powder free, Medium	Disposable gloves	Consumables	125		pair	500	62500		2016-11-07	lab.REDBEAM	107.72	53.86	250
Gloves, latex powder free, Medium	Disposable gloves	Consumables	125		pair	400	50000		2016-09-22	lab.REDBEAM	86.18	43.09	200
Gloves, latex powder free, Medium	Disposable gloves	Consumables	125		pair	150	18750		2016-10-10	lab.REDBEAM	32.32	16.16	75
Gloves, latex powder free, Medium	Disposable gloves	Consumables	125		pair	200	25000		2016-09-22	lab.REDBEAM	43.09	21.54	100
Gloves, latex powder free, Medium	Disposable gloves	Consumables	125		pair	50	6250		2016-08-22	lab.REDBEAM	10.77	5.39	25
Gloves, latex powder free, Medium	Disposable gloves	Consumables	125		pair	250	31250		2016-11-21	lab.REDBEAM	53.86	26.93	125
Gloves, latex powder free, Medium	Disposable gloves	Consumables	125		pair	500	62500		2016-10-27	lab.REDBEAM	107.72	53.86	250
Gloves, latex powder free, Medium	Disposable gloves	Consumables	125		pair	500	62500		2016-08-12	lab.REDBEAM	107.72	53.86	250
Gloves, latex powder free, Medium	Disposable gloves	Consumables	125		pair	250	31250		2016-08-15	lab.REDBEAM	53.86	26.93	125
Gloves, latex powder free, Medium	Disposable gloves	Consumables	125		pair	600	75000		2016-08-16	lab.REDBEAM	129.27	64.63	300
Gloves, latex powder free, Medium	Disposable gloves	Consumables	125		pair	250	31250		2016-09-05	lab.REDBEAM	53.86	26.93	125
Gloves, latex powder free, Medium	Disposable gloves	Consumables	125		pair	500	62500		2016-12-05	lab.REDBEAM	107.72	53.86	250
Gloves, latex powder free, Medium	Disposable gloves	Consumables	125		pair	200	25000		2016-08-22	lab.REDBEAM	43.09	21.54	100
Gloves, latex powder free, Medium	Disposable gloves	Consumables	125		pair	150	18750		2016-11-07	lab.REDBEAM	32.32	16.16	75
Gloves, latex powder free, Medium	Disposable gloves	Consumables	125		pair	500	62500		2016-09-26	lab.REDBEAM	107.72	53.86	250
Gloves, latex powder free, Medium	Disposable gloves	Consumables	125		pair	500	62500		2016-08-22	lab.REDBEAM	107.72	53.86	250
Gloves, latex powder free, Medium	Disposable gloves	Consumables	125		pair	500	62500		2016-10-18	lab.REDBEAM	107.72	53.86	250
Gloves, latex powder free, Medium	Disposable gloves	Consumables	125		pair	150	18750		2016-12-15	lab.REDBEAM	32.32	16.16	75
Gloves, latex powder free, Medium	Disposable gloves	Consumables	125		pair	300	37500		2016-12-01	lab.REDBEAM	64.63	32.32	150
Gloves, latex powder free, Medium	Disposable gloves	Consumables	125		pair	200	25000		2016-11-28	lab.REDBEAM	43.09	21.54	100
Gloves, latex powder free, Medium	Disposable gloves	Consumables	125		pair	500	62500		2016-11-28	lab.REDBEAM	107.72	53.86	250
Gloves, latex powder free, Medium	Disposable gloves	Consumables	125		pair	500	62500		2016-11-28	lab.REDBEAM	107.72	53.86	250
Gloves, latex powder free, Medium	Disposable gloves	Consumables	125		pair	500	62500		2016-11-14	lab.REDBEAM	107.72	53.86	250
Gloves, latex powder free, Medium	Disposable gloves	Consumables	125		pair	250	31250		2016-12-29	lab.REDBEAM	53.86	26.93	125
Gloves, latex powder free, Medium	Disposable gloves	Consumables	125		pair	300	37500		2016-12-12	lab.REDBEAM	64.63	32.32	150
Gloves, latex powder free, Medium	Disposable gloves	Consumables	125		pair	400	50000		2016-11-03	lab.REDBEAM	86.18	43.09	200
Gloves, latex powder free, Medium	Disposable gloves	Consumables	125		pair	200	25000		2016-12-22	lab.REDBEAM	43.09	21.54	100
Gloves, latex powder free, Medium	Disposable gloves	Consumables	125		pair	400	50000		2016-11-17	lab.REDBEAM	86.18	43.09	200
Gloves, latex powder free, Medium	Disposable gloves	Consumables	125		pair	250	31250		2016-12-19	lab.REDBEAM	53.86	26.93	125
Gloves, latex powder free, Medium	Disposable gloves	Consumables	125		pair	250	31250		2016-11-14	lab.REDBEAM	53.86	26.93	125
Gloves, latex powder free, Medium	Disposable gloves	Consumables	125		pair	500	62500		2016-12-15	lab.REDBEAM	107.72	53.86	250
Gloves, latex powder free, Medium	Disposable gloves	Consumables	125		pair	200	25000		2016-12-29	lab.REDBEAM	43.09	21.54	100
Gloves, latex powder free, Medium	Disposable gloves	Consumables	125		pair	500	62500		2016-10-31	lab.REDBEAM	107.72	53.86	250
Gloves, latex powder free, Medium	Disposable gloves	Consumables	125		pair	150	18750		2016-12-22	lab.REDBEAM	32.32	16.16	75
Gloves, latex powder free, Medium	Disposable gloves	Consumables	125		pair	500	62500		2016-11-10	lab.REDBEAM	107.72	53.86	250
Gloves, latex powder free, Medium	Disposable gloves	Consumables	125		pair	400	50000		2016-10-27	lab.REDBEAM	86.18	43.09	200
Gloves, latex powder free, Medium	Disposable gloves	Consumables	125		pair	150	18750		2016-08-22	lab.REDBEAM	32.32	16.16	75
Gloves, latex powder free, Small	Disposable gloves	Consumables	125		pair	100	12500		2016-03-21	lab.REDBEAM	21.54	10.77	50
Gloves, latex powder free, Small	Disposable gloves	Consumables	125		pair	100	12500		2016-03-07	lab.REDBEAM	21.54	10.77	50
Gloves, latex powder free, Small	Disposable gloves	Consumables	125		pair	50	6250		2016-02-15	lab.REDBEAM	10.77	5.39	25
Gloves, latex powder free, Small	Disposable gloves	Consumables	125		pair	150	18750		2016-01-21	lab.REDBEAM	32.32	16.16	75
Gloves, latex powder free, Small	Disposable gloves	Consumables	125		pair	50	6250		2016-02-15	lab.REDBEAM	10.77	5.39	25
Gloves, latex powder free, Small	Disposable gloves	Consumables	125		pair	150	18750		2016-04-25	lab.REDBEAM	32.32	16.16	75
Gloves, latex powder free, Small	Disposable gloves	Consumables	125		pair	50	6250		2016-09-21	lab.REDBEAM	10.77	5.39	25
Gloves, latex powder free, Small	Disposable gloves	Consumables	125		pair	50	6250		2016-04-28	lab.REDBEAM	10.77	5.39	25
Gloves, latex powder free, Small	Disposable gloves	Consumables	125		pair	50	6250		2016-07-19	lab.REDBEAM	10.77	5.39	25
N95 Face Mask, Regular	Masks	Consumables		1	by item	100		1	2016-09-21	lab.REDBEAM	148.4	74.2	50
N95 Face Mask, Regular	Masks	Consumables		1	by item	50		1	2016-01-04	lab.REDBEAM	74.2	37.1	25
N95 Face Mask, Regular	Masks	Consumables		1	by item	50		1	2016-08-04	lab.REDBEAM	74.2	37.1	25
N95 Face Mask, Regular	Masks	Consumables		1	by item	50		1	2016-07-08	lab.REDBEAM	74.2	37.1	25
N95 Face Mask, Regular	Masks	Consumables		1	by item	50		1	2016-01-12	lab.REDBEAM	74.2	37.1	25
N95 Face Mask, Regular	Masks	Consumables		1	by item	100		1	2016-05-17	lab.REDBEAM	148.4	74.2	50
N95 Face Mask, Regular	Masks	Consumables		1	by item	50		1	2016-03-14	lab.REDBEAM	74.2	37.1	25
N95 Face Mask, Small	Masks	Consumables		1	by item	35		1	2016-01-26	lab.REDBEAM	74.2	37.1	17.5
N95 Face Mask, Small	Masks	Consumables		1	by item	70		1	2016-09-21	lab.REDBEAM	148.4	74.2	35
Faceshields, Disposable	Faceshields	Consumables	22	1	by item	25	550	1	2017-04-06	lab.REDBEAM	156	78	12.5
Faceshields, Disposable	Faceshields	Consumables	22	1	by item	25	550	1	2017-11-27	lab.REDBEAM	156	78	12.5
Faceshields, Disposable	Faceshields	Consumables	22	1	by item	25	550	1	2017-08-07	lab.REDBEAM	156	78	12.5
Faceshields, Disposable	Faceshields	Consumables	22	1	by item	25	550	1	2017-06-12	lab.REDBEAM	156	78	12.5
Faceshields, Disposable	Faceshields	Consumables	22	1	by item	25	550	1	2017-08-02	lab.REDBEAM	156	78	12.5
Faceshields, Disposable	Faceshields	Consumables	22	1	by item	25	550	1	2017-07-17	lab.REDBEAM	156	78	12.5
Gloves, latex powder free, Medium	Disposable gloves	Consumables	125		pair	150	18750		2017-09-14	lab.REDBEAM	27.27	13.64	75
Gloves, latex powder free, Medium	Disposable gloves	Consumables	125		pair	100	12500		2017-09-14	lab.REDBEAM	18.18	9.09	50
Gloves, latex powder free, Medium	Disposable gloves	Consumables	125		pair	200	25000		2017-02-06	lab.REDBEAM	36.36	18.18	100
Gloves, latex powder free, Medium	Disposable gloves	Consumables	125		pair	250	31250		2017-09-11	lab.REDBEAM	45.45	22.73	125
Gloves, latex powder free, Medium	Disposable gloves	Consumables	125		pair	200	25000		2017-02-09	lab.REDBEAM	36.36	18.18	100
Gloves, latex powder free, Medium	Disposable gloves	Consumables	125		pair	100	12500		2017-02-09	lab.REDBEAM	18.18	9.09	50
Gloves, latex powder free, Medium	Disposable gloves	Consumables	125		pair	500	62500		2017-01-05	lab.REDBEAM	90.91	45.45	250
Gloves, latex powder free, Medium	Disposable gloves	Consumables	125		pair	100	12500		2017-02-17	lab.REDBEAM	18.18	9.09	50
Gloves, latex powder free, Medium	Disposable gloves	Consumables	125		pair	200	25000		2017-02-23	lab.REDBEAM	36.36	18.18	100
Gloves, latex powder free, Medium	Disposable gloves	Consumables	125		pair	500	62500		2017-01-03	lab.REDBEAM	90.91	45.45	250
Gloves, latex powder free, Medium	Disposable gloves	Consumables	125		pair	500	62500		2017-02-23	lab.REDBEAM	90.91	45.45	250
Gloves, latex powder free, Medium	Disposable gloves	Consumables	125		pair	500	62500		2017-02-23	lab.REDBEAM	90.91	45.45	250
Gloves, latex powder free, Medium	Disposable gloves	Consumables	125		pair	300	37500		2017-02-28	lab.REDBEAM	54.55	27.27	150
Gloves, latex powder free, Medium	Disposable gloves	Consumables	125		pair	500	62500		2017-03-06	lab.REDBEAM	90.91	45.45	250
Gloves, latex powder free, Medium	Disposable gloves	Consumables	125		pair	500	62500		2017-02-06	lab.REDBEAM	90.91	45.45	250
Gloves, latex powder free, Medium	Disposable gloves	Consumables	125		pair	200	25000		2017-02-06	lab.REDBEAM	36.36	18.18	100
Gloves, latex powder free, Medium	Disposable gloves	Consumables	125		pair	200	25000		2017-08-21	lab.REDBEAM	36.36	18.18	100
Gloves, latex powder free, Medium	Disposable gloves	Consumables	125		pair	500	62500		2017-08-24	lab.REDBEAM	90.91	45.45	250
Gloves, latex powder free, Medium	Disposable gloves	Consumables	125		pair	500	62500		2017-08-24	lab.REDBEAM	90.91	45.45	250
Gloves, latex powder free, Medium	Disposable gloves	Consumables	125		pair	100	12500		2017-08-28	lab.REDBEAM	18.18	9.09	50
Gloves, latex powder free, Medium	Disposable gloves	Consumables	125		pair	500	62500		2017-08-28	lab.REDBEAM	90.91	45.45	250
Gloves, latex powder free, Medium	Disposable gloves	Consumables	125		pair	150	18750		2017-09-04	lab.REDBEAM	27.27	13.64	75
Gloves, latex powder free, Medium	Disposable gloves	Consumables	125		pair	500	62500		2017-09-05	lab.REDBEAM	90.91	45.45	250
Gloves, latex powder free, Medium	Disposable gloves	Consumables	125		pair	500	62500		2017-09-07	lab.REDBEAM	90.91	45.45	250
Gloves, latex powder free, Medium	Disposable gloves	Consumables	125		pair	150	18750		2017-09-11	lab.REDBEAM	27.27	13.64	75
Gloves, latex powder free, Medium	Disposable gloves	Consumables	125		pair	200	25000		2017-07-03	lab.REDBEAM	36.36	18.18	100
Gloves, latex powder free, Medium	Disposable gloves	Consumables	125		pair	150	18750		2017-07-03	lab.REDBEAM	27.27	13.64	75
Gloves, latex powder free, Medium	Disposable gloves	Consumables	125		pair	500	62500		2017-07-03	lab.REDBEAM	90.91	45.45	250
Gloves, latex powder free, Medium	Disposable gloves	Consumables	125		pair	150	18750		2017-07-04	lab.REDBEAM	27.27	13.64	75
Gloves, latex powder free, Medium	Disposable gloves	Consumables	125		pair	200	25000		2017-07-10	lab.REDBEAM	36.36	18.18	100
Gloves, latex powder free, Medium	Disposable gloves	Consumables	125		pair	250	31250		2017-01-09	lab.REDBEAM	45.45	22.73	125
Gloves, latex powder free, Medium	Disposable gloves	Consumables	125		pair	500	62500		2017-01-13	lab.REDBEAM	90.91	45.45	250
Gloves, latex powder free, Medium	Disposable gloves	Consumables	125		pair	500	62500		2017-01-19	lab.REDBEAM	90.91	45.45	250
Gloves, latex powder free, Medium	Disposable gloves	Consumables	125		pair	100	12500		2017-01-19	lab.REDBEAM	18.18	9.09	50
Gloves, latex powder free, Medium	Disposable gloves	Consumables	125		pair	250	31250		2017-01-19	lab.REDBEAM	45.45	22.73	125
Gloves, latex powder free, Medium	Disposable gloves	Consumables	125		pair	500	62500		2017-01-19	lab.REDBEAM	90.91	45.45	250
Gloves, latex powder free, Medium	Disposable gloves	Consumables	125		pair	500	62500		2017-07-24	lab.REDBEAM	90.91	45.45	250
Gloves, latex powder free, Medium	Disposable gloves	Consumables	125		pair	250	31250		2017-07-27	lab.REDBEAM	45.45	22.73	125
Gloves, latex powder free, Medium	Disposable gloves	Consumables	125		pair	350	43750		2017-07-27	lab.REDBEAM	63.64	31.82	175
Gloves, latex powder free, Medium	Disposable gloves	Consumables	125		pair	500	62500		2017-07-31	lab.REDBEAM	90.91	45.45	250
Gloves, latex powder free, Medium	Disposable gloves	Consumables	125		pair	500	62500		2017-08-02	lab.REDBEAM	90.91	45.45	250
Gloves, latex powder free, Medium	Disposable gloves	Consumables	125		pair	500	62500		2017-08-02	lab.REDBEAM	90.91	45.45	250
Gloves, latex powder free, Medium	Disposable gloves	Consumables	125		pair	500	62500		2017-08-02	lab.REDBEAM	90.91	45.45	250
Gloves, latex powder free, Medium	Disposable gloves	Consumables	125		pair	500	62500		2017-08-02	lab.REDBEAM	90.91	45.45	250
Gloves, latex powder free, Medium	Disposable gloves	Consumables	125		pair	500	62500		2017-08-02	lab.REDBEAM	90.91	45.45	250
Gloves, latex powder free, Medium	Disposable gloves	Consumables	125		pair	100	12500		2017-02-09	lab.REDBEAM	18.18	9.09	50
Gloves, latex powder free, Medium	Disposable gloves	Consumables	125		pair	500	62500		2017-02-09	lab.REDBEAM	90.91	45.45	250
Gloves, latex powder free, Medium	Disposable gloves	Consumables	125		pair	100	12500		2017-02-15	lab.REDBEAM	18.18	9.09	50
Gloves, latex powder free, Medium	Disposable gloves	Consumables	125		pair	200	25000		2017-10-19	lab.REDBEAM	36.36	18.18	100
Gloves, latex powder free, Medium	Disposable gloves	Consumables	125		pair	500	62500		2017-10-23	lab.REDBEAM	90.91	45.45	250
Gloves, latex powder free, Medium	Disposable gloves	Consumables	125		pair	500	62500		2017-08-07	lab.REDBEAM	90.91	45.45	250
Gloves, latex powder free, Medium	Disposable gloves	Consumables	125		pair	500	62500		2017-08-10	lab.REDBEAM	90.91	45.45	250
Gloves, latex powder free, Medium	Disposable gloves	Consumables	125		pair	250	31250		2017-08-14	lab.REDBEAM	45.45	22.73	125
Gloves, latex powder free, Medium	Disposable gloves	Consumables	125		pair	150	18750		2017-08-14	lab.REDBEAM	27.27	13.64	75
Gloves, latex powder free, Medium	Disposable gloves	Consumables	125		pair	500	62500		2017-08-14	lab.REDBEAM	90.91	45.45	250
Gloves, latex powder free, Medium	Disposable gloves	Consumables	125		pair	500	62500		2017-08-21	lab.REDBEAM	90.91	45.45	250
Gloves, latex powder free, Medium	Disposable gloves	Consumables	125		pair	250	31250		2017-08-21	lab.REDBEAM	45.45	22.73	125
Gloves, latex powder free, Medium	Disposable gloves	Consumables	125		pair	300	37500		2017-03-08	lab.REDBEAM	54.55	27.27	150
Gloves, latex powder free, Medium	Disposable gloves	Consumables	125		pair	250	31250		2017-03-13	lab.REDBEAM	45.45	22.73	125
Gloves, latex powder free, Medium	Disposable gloves	Consumables	125		pair	500	62500		2017-03-13	lab.REDBEAM	90.91	45.45	250
Gloves, latex powder free, Medium	Disposable gloves	Consumables	125		pair	500	62500		2017-03-13	lab.REDBEAM	90.91	45.45	250
Gloves, latex powder free, Medium	Disposable gloves	Consumables	125		pair	250	31250		2017-03-16	lab.REDBEAM	45.45	22.73	125
Gloves, latex powder free, Medium	Disposable gloves	Consumables	125		pair	200	25000		2017-03-16	lab.REDBEAM	36.36	18.18	100
Gloves, latex powder free, Medium	Disposable gloves	Consumables	125		pair	200	25000		2017-03-16	lab.REDBEAM	36.36	18.18	100
Gloves, latex powder free, Medium	Disposable gloves	Consumables	125		pair	500	62500		2017-03-16	lab.REDBEAM	90.91	45.45	250
Gloves, latex powder free, Medium	Disposable gloves	Consumables	125		pair	250	31250		2017-03-22	lab.REDBEAM	45.45	22.73	125
Gloves, latex powder free, Medium	Disposable gloves	Consumables	125		pair	950	118750		2017-03-23	lab.REDBEAM	172.73	86.36	475
Gloves, latex powder free, Medium	Disposable gloves	Consumables	125		pair	200	25000		2017-03-27	lab.REDBEAM	36.36	18.18	100
Gloves, latex powder free, Medium	Disposable gloves	Consumables	125		pair	250	31250		2017-03-28	lab.REDBEAM	45.45	22.73	125
Gloves, latex powder free, Medium	Disposable gloves	Consumables	125		pair	450	56250		2017-09-18	lab.REDBEAM	81.82	40.91	225
Gloves, latex powder free, Medium	Disposable gloves	Consumables	125		pair	500	62500		2017-09-18	lab.REDBEAM	90.91	45.45	250
Gloves, latex powder free, Medium	Disposable gloves	Consumables	125		pair	150	18750		2017-09-18	lab.REDBEAM	27.27	13.64	75
Gloves, latex powder free, Medium	Disposable gloves	Consumables	125		pair	200	25000		2017-09-18	lab.REDBEAM	36.36	18.18	100
Gloves, latex powder free, Medium	Disposable gloves	Consumables	125		pair	500	62500		2017-09-21	lab.REDBEAM	90.91	45.45	250
Gloves, latex powder free, Medium	Disposable gloves	Consumables	125		pair	200	25000		2017-09-22	lab.REDBEAM	36.36	18.18	100
Gloves, latex powder free, Medium	Disposable gloves	Consumables	125		pair	100	12500		2017-09-22	lab.REDBEAM	18.18	9.09	50
Gloves, latex powder free, Medium	Disposable gloves	Consumables	125		pair	100	12500		2017-09-25	lab.REDBEAM	18.18	9.09	50
Gloves, latex powder free, Medium	Disposable gloves	Consumables	125		pair	200	25000		2017-01-23	lab.REDBEAM	36.36	18.18	100
Gloves, latex powder free, Medium	Disposable gloves	Consumables	125		pair	200	25000		2017-01-23	lab.REDBEAM	36.36	18.18	100
Gloves, latex powder free, Medium	Disposable gloves	Consumables	125		pair	400	50000		2017-01-26	lab.REDBEAM	72.73	36.36	200
Gloves, latex powder free, Medium	Disposable gloves	Consumables	125		pair	500	62500		2017-01-31	lab.REDBEAM	90.91	45.45	250
Gloves, latex powder free, Medium	Disposable gloves	Consumables	125		pair	150	18750		2017-10-02	lab.REDBEAM	27.27	13.64	75
Gloves, latex powder free, Medium	Disposable gloves	Consumables	125		pair	500	62500		2017-10-03	lab.REDBEAM	90.91	45.45	250
Gloves, latex powder free, Medium	Disposable gloves	Consumables	125		pair	150	18750		2017-10-09	lab.REDBEAM	27.27	13.64	75
Gloves, latex powder free, Medium	Disposable gloves	Consumables	125		pair	250	31250		2017-10-09	lab.REDBEAM	45.45	22.73	125
Gloves, latex powder free, Medium	Disposable gloves	Consumables	125		pair	500	62500		2017-10-12	lab.REDBEAM	90.91	45.45	250
Gloves, latex powder free, Medium	Disposable gloves	Consumables	125		pair	500	62500		2017-10-17	lab.REDBEAM	90.91	45.45	250
Gloves, latex powder free, Medium	Disposable gloves	Consumables	125		pair	100	12500		2017-10-17	lab.REDBEAM	18.18	9.09	50
Gloves, latex powder free, Medium	Disposable gloves	Consumables	125		pair	250	31250		2017-10-19	lab.REDBEAM	45.45	22.73	125
Gloves, latex powder free, Medium	Disposable gloves	Consumables	125		pair	300	37500		2017-05-25	lab.REDBEAM	54.55	27.27	150
Gloves, latex powder free, Medium	Disposable gloves	Consumables	125		pair	250	31250		2017-05-29	lab.REDBEAM	45.45	22.73	125
Gloves, latex powder free, Medium	Disposable gloves	Consumables	125		pair	500	62500		2017-10-23	lab.REDBEAM	90.91	45.45	250
Gloves, latex powder free, Medium	Disposable gloves	Consumables	125		pair	500	62500		2017-10-26	lab.REDBEAM	90.91	45.45	250
Gloves, latex powder free, Medium	Disposable gloves	Consumables	125		pair	250	31250		2017-10-26	lab.REDBEAM	45.45	22.73	125
Gloves, latex powder free, Medium	Disposable gloves	Consumables	125		pair	150	18750		2017-10-30	lab.REDBEAM	27.27	13.64	75
Gloves, latex powder free, Medium	Disposable gloves	Consumables	125		pair	200	25000		2017-03-07	lab.REDBEAM	36.36	18.18	100
Gloves, latex powder free, Medium	Disposable gloves	Consumables	125		pair	500	62500		2017-03-08	lab.REDBEAM	90.91	45.45	250
Gloves, latex powder free, Medium	Disposable gloves	Consumables	125		pair	250	31250		2017-06-12	lab.REDBEAM	45.45	22.73	125
Gloves, latex powder free, Medium	Disposable gloves	Consumables	125		pair	250	31250		2017-06-13	lab.REDBEAM	45.45	22.73	125
Gloves, latex powder free, Medium	Disposable gloves	Consumables	125		pair	250	31250		2017-06-15	lab.REDBEAM	45.45	22.73	125
Gloves, latex powder free, Medium	Disposable gloves	Consumables	125		pair	150	18750		2017-06-15	lab.REDBEAM	27.27	13.64	75
Gloves, latex powder free, Medium	Disposable gloves	Consumables	125		pair	250	31250		2017-06-19	lab.REDBEAM	45.45	22.73	125
Gloves, latex powder free, Medium	Disposable gloves	Consumables	125		pair	350	43750		2017-06-19	lab.REDBEAM	63.64	31.82	175
Gloves, latex powder free, Medium	Disposable gloves	Consumables	125		pair	150	18750		2017-06-19	lab.REDBEAM	27.27	13.64	75
Gloves, latex powder free, Medium	Disposable gloves	Consumables	125		pair	500	62500		2017-06-27	lab.REDBEAM	90.91	45.45	250
Gloves, latex powder free, Medium	Disposable gloves	Consumables	125		pair	500	62500		2017-06-30	lab.REDBEAM	90.91	45.45	250
Gloves, latex powder free, Medium	Disposable gloves	Consumables	125		pair	400	50000		2017-11-16	lab.REDBEAM	72.73	36.36	200
Gloves, latex powder free, Medium	Disposable gloves	Consumables	125		pair	500	62500		2017-11-17	lab.REDBEAM	90.91	45.45	250
Gloves, latex powder free, Medium	Disposable gloves	Consumables	125		pair	150	18750		2017-11-20	lab.REDBEAM	27.27	13.64	75
Gloves, latex powder free, Medium	Disposable gloves	Consumables	125		pair	350	43750		2017-03-28	lab.REDBEAM	63.64	31.82	175
Gloves, latex powder free, Medium	Disposable gloves	Consumables	125		pair	500	62500		2017-03-28	lab.REDBEAM	90.91	45.45	250
Gloves, latex powder free, Medium	Disposable gloves	Consumables	125		pair	150	18750		2017-03-29	lab.REDBEAM	27.27	13.64	75
Gloves, latex powder free, Medium	Disposable gloves	Consumables	125		pair	100	12500		2017-04-03	lab.REDBEAM	18.18	9.09	50
Gloves, latex powder free, Medium	Disposable gloves	Consumables	125		pair	250	31250		2017-04-03	lab.REDBEAM	45.45	22.73	125
Gloves, latex powder free, Medium	Disposable gloves	Consumables	125		pair	200	25000		2017-04-10	lab.REDBEAM	36.36	18.18	100
Gloves, latex powder free, Medium	Disposable gloves	Consumables	125		pair	250	31250		2017-04-10	lab.REDBEAM	45.45	22.73	125
Gloves, latex powder free, Medium	Disposable gloves	Consumables	125		pair	250	31250		2017-04-12	lab.REDBEAM	45.45	22.73	125
Gloves, latex powder free, Medium	Disposable gloves	Consumables	125		pair	250	31250		2017-04-18	lab.REDBEAM	45.45	22.73	125
Gloves, latex powder free, Medium	Disposable gloves	Consumables	125		pair	50	6250		2017-04-18	lab.REDBEAM	9.09	4.55	25
Gloves, latex powder free, Medium	Disposable gloves	Consumables	125		pair	500	62500		2017-05-05	lab.REDBEAM	90.91	45.45	250
Gloves, latex powder free, Medium	Disposable gloves	Consumables	125		pair	500	62500		2017-05-09	lab.REDBEAM	90.91	45.45	250
Gloves, latex powder free, Medium	Disposable gloves	Consumables	125		pair	500	62500		2017-05-09	lab.REDBEAM	90.91	45.45	250
Gloves, latex powder free, Medium	Disposable gloves	Consumables	125		pair	400	50000		2017-05-11	lab.REDBEAM	72.73	36.36	200
Gloves, latex powder free, Medium	Disposable gloves	Consumables	125		pair	500	62500		2017-05-11	lab.REDBEAM	90.91	45.45	250
Gloves, latex powder free, Medium	Disposable gloves	Consumables	125		pair	250	31250		2017-05-18	lab.REDBEAM	45.45	22.73	125
Gloves, latex powder free, Medium	Disposable gloves	Consumables	125		pair	250	31250		2017-05-18	lab.REDBEAM	45.45	22.73	125
Gloves, latex powder free, Medium	Disposable gloves	Consumables	125		pair	600	75000		2017-05-18	lab.REDBEAM	109.09	54.55	300
Gloves, latex powder free, Medium	Disposable gloves	Consumables	125		pair	650	81250		2017-05-23	lab.REDBEAM	118.18	59.09	325
Gloves, latex powder free, Medium	Disposable gloves	Consumables	125		pair	500	62500		2017-05-25	lab.REDBEAM	90.91	45.45	250
Gloves, latex powder free, Medium	Disposable gloves	Consumables	125		pair	200	25000		2017-08-07	lab.REDBEAM	36.36	18.18	100
Gloves, latex powder free, Medium	Disposable gloves	Consumables	125		pair	100	12500		2017-08-07	lab.REDBEAM	18.18	9.09	50
Gloves, latex powder free, Medium	Disposable gloves	Consumables	125		pair	500	62500		2017-05-29	lab.REDBEAM	90.91	45.45	250
Gloves, latex powder free, Medium	Disposable gloves	Consumables	125		pair	250	31250		2017-06-02	lab.REDBEAM	45.45	22.73	125
Gloves, latex powder free, Medium	Disposable gloves	Consumables	125		pair	550	68750		2017-06-02	lab.REDBEAM	100	50	275
Gloves, latex powder free, Medium	Disposable gloves	Consumables	125		pair	500	62500		2017-06-08	lab.REDBEAM	90.91	45.45	250
Gloves, latex powder free, Medium	Disposable gloves	Consumables	125		pair	500	62500		2017-06-12	lab.REDBEAM	90.91	45.45	250
Gloves, latex powder free, Medium	Disposable gloves	Consumables	125		pair	500	62500		2017-06-12	lab.REDBEAM	90.91	45.45	250
Gloves, latex powder free, Medium	Disposable gloves	Consumables	125		pair	250	31250		2017-11-03	lab.REDBEAM	45.45	22.73	125
Gloves, latex powder free, Medium	Disposable gloves	Consumables	125		pair	200	25000		2017-11-03	lab.REDBEAM	36.36	18.18	100
Gloves, latex powder free, Medium	Disposable gloves	Consumables	125		pair	300	37500		2017-11-03	lab.REDBEAM	54.55	27.27	150
Gloves, latex powder free, Medium	Disposable gloves	Consumables	125		pair	150	18750		2017-11-09	lab.REDBEAM	27.27	13.64	75
Gloves, latex powder free, Medium	Disposable gloves	Consumables	125		pair	350	43750		2017-11-09	lab.REDBEAM	63.64	31.82	175
Gloves, latex powder free, Medium	Disposable gloves	Consumables	125		pair	500	62500		2017-11-13	lab.REDBEAM	90.91	45.45	250
Gloves, latex powder free, Medium	Disposable gloves	Consumables	125		pair	500	62500		2017-11-13	lab.REDBEAM	90.91	45.45	250
Gloves, latex powder free, Medium	Disposable gloves	Consumables	125		pair	100	12500		2017-11-13	lab.REDBEAM	18.18	9.09	50
Gloves, latex powder free, Medium	Disposable gloves	Consumables	125		pair	500	62500		2017-11-16	lab.REDBEAM	90.91	45.45	250
Gloves, latex powder free, Medium	Disposable gloves	Consumables	125		pair	750	93750		2017-09-28	lab.REDBEAM	136.36	68.18	375
Gloves, latex powder free, Medium	Disposable gloves	Consumables	125		pair	250	31250		2017-10-02	lab.REDBEAM	45.45	22.73	125
Gloves, latex powder free, Medium	Disposable gloves	Consumables	125		pair	500	62500		2017-10-02	lab.REDBEAM	90.91	45.45	250
Gloves, latex powder free, Medium	Disposable gloves	Consumables	125		pair	500	62500		2017-11-23	lab.REDBEAM	90.91	45.45	250
Gloves, latex powder free, Medium	Disposable gloves	Consumables	125		pair	250	31250		2017-11-27	lab.REDBEAM	45.45	22.73	125
Gloves, latex powder free, Medium	Disposable gloves	Consumables	125		pair	500	62500		2017-07-10	lab.REDBEAM	90.91	45.45	250
Gloves, latex powder free, Medium	Disposable gloves	Consumables	125		pair	300	37500		2017-07-13	lab.REDBEAM	54.55	27.27	150
Gloves, latex powder free, Medium	Disposable gloves	Consumables	125		pair	250	31250		2017-07-17	lab.REDBEAM	45.45	22.73	125
Gloves, latex powder free, Medium	Disposable gloves	Consumables	125		pair	250	31250		2017-07-18	lab.REDBEAM	45.45	22.73	125
Gloves, latex powder free, Medium	Disposable gloves	Consumables	125		pair	350	43750		2017-07-20	lab.REDBEAM	63.64	31.82	175
Gloves, latex powder free, Medium	Disposable gloves	Consumables	125		pair	250	31250		2017-07-24	lab.REDBEAM	45.45	22.73	125
Gloves, latex powder free, Medium	Disposable gloves	Consumables	125		pair	250	31250		2017-12-04	lab.REDBEAM	45.45	22.73	125
Gloves, latex powder free, Medium	Disposable gloves	Consumables	125		pair	150	18750		2017-09-25	lab.REDBEAM	27.27	13.64	75
Gloves, latex powder free, Medium	Disposable gloves	Consumables	125		pair	250	31250		2017-12-07	lab.REDBEAM	45.45	22.73	125
Gloves, latex powder free, Medium	Disposable gloves	Consumables	125		pair	250	31250		2017-12-07	lab.REDBEAM	45.45	22.73	125
Gloves, latex powder free, Medium	Disposable gloves	Consumables	125		pair	500	62500		2017-12-07	lab.REDBEAM	90.91	45.45	250
Gloves, latex powder free, Medium	Disposable gloves	Consumables	125		pair	250	31250		2017-12-11	lab.REDBEAM	45.45	22.73	125
Gloves, latex powder free, Medium	Disposable gloves	Consumables	125		pair	200	25000		2017-12-11	lab.REDBEAM	36.36	18.18	100
Gloves, latex powder free, Medium	Disposable gloves	Consumables	125		pair	300	37500		2017-12-12	lab.REDBEAM	54.55	27.27	150
Gloves, latex powder free, Medium	Disposable gloves	Consumables	125		pair	250	31250		2017-12-13	lab.REDBEAM	45.45	22.73	125
Gloves, latex powder free, Medium	Disposable gloves	Consumables	125		pair	150	18750		2017-08-03	lab.REDBEAM	27.27	13.64	75
Gloves, latex powder free, Medium	Disposable gloves	Consumables	125		pair	100	12500		2017-08-03	lab.REDBEAM	18.18	9.09	50
Gloves, latex powder free, Medium	Disposable gloves	Consumables	125		pair	250	31250		2017-08-07	lab.REDBEAM	45.45	22.73	125
Gloves, latex powder free, Medium	Disposable gloves	Consumables	125		pair	500	62500		2017-12-18	lab.REDBEAM	90.91	45.45	250
Gloves, latex powder free, Medium	Disposable gloves	Consumables	125		pair	150	18750		2017-12-22	lab.REDBEAM	27.27	13.64	75
Gloves, latex powder free, Medium	Disposable gloves	Consumables	125		pair	100	12500		2017-12-22	lab.REDBEAM	18.18	9.09	50
Gloves, latex powder free, Medium	Disposable gloves	Consumables	125		pair	1000	125000		2017-10-30	lab.REDBEAM	181.82	90.91	500
Gloves, latex powder free, Medium	Disposable gloves	Consumables	125		pair	250	31250		2017-11-30	lab.REDBEAM	45.45	22.73	125
Gloves, latex powder free, Medium	Disposable gloves	Consumables	125		pair	350	43750		2017-11-27	lab.REDBEAM	63.64	31.82	175
Gloves, latex powder free, Medium	Disposable gloves	Consumables	125		pair	250	31250		2017-12-07	lab.REDBEAM	45.45	22.73	125
Gloves, latex powder free, Medium	Disposable gloves	Consumables	125		pair	250	31250		2017-11-30	lab.REDBEAM	45.45	22.73	125
Gloves, latex powder free, Medium	Disposable gloves	Consumables	125		pair	250	31250		2017-12-14	lab.REDBEAM	45.45	22.73	125
Gloves, latex powder free, Medium	Disposable gloves	Consumables	125		pair	250	31250		2017-11-30	lab.REDBEAM	45.45	22.73	125
Gloves, latex powder free, Medium	Disposable gloves	Consumables	125		pair	500	62500		2017-11-30	lab.REDBEAM	90.91	45.45	250
Gloves, latex powder free, Medium	Disposable gloves	Consumables	125		pair	100	12500		2017-12-18	lab.REDBEAM	18.18	9.09	50
Gloves, latex powder free, Medium	Disposable gloves	Consumables	125		pair	250	31250		2017-12-04	lab.REDBEAM	45.45	22.73	125
Gloves, latex powder free, Medium	Disposable gloves	Consumables	125		pair	150	18750		2017-12-18	lab.REDBEAM	27.27	13.64	75
Gloves, latex powder free, Small	Disposable gloves	Consumables	125		pair	100	12500		2017-09-11	lab.REDBEAM	18.18	9.09	50
Gloves, latex powder free, Small	Disposable gloves	Consumables	125		pair	50	6250		2017-09-26	lab.REDBEAM	9.09	4.55	25
Gloves, latex powder free, Small	Disposable gloves	Consumables	125		pair	100	12500		2017-08-14	lab.REDBEAM	18.18	9.09	50
Gloves, latex powder free, Small	Disposable gloves	Consumables	125		pair	100	12500		2017-06-08	lab.REDBEAM	18.18	9.09	50
Gloves, latex powder free, Small	Disposable gloves	Consumables	125		pair	50	6250		2017-10-06	lab.REDBEAM	9.09	4.55	25
Gloves, latex powder free, Small	Disposable gloves	Consumables	125		pair	100	12500		2017-05-11	lab.REDBEAM	18.18	9.09	50
Gloves, latex powder free, Small	Disposable gloves	Consumables	125		pair	150	18750		2017-02-02	lab.REDBEAM	27.27	13.64	75
Gloves, latex powder free, Small	Disposable gloves	Consumables	125		pair	350	43750		2017-02-17	lab.REDBEAM	63.64	31.82	175
Gloves, latex powder free, Small	Disposable gloves	Consumables	125		pair	200	25000		2017-02-23	lab.REDBEAM	36.36	18.18	100
Gloves, latex powder free, Small	Disposable gloves	Consumables	125		pair	100	12500		2017-06-30	lab.REDBEAM	18.18	9.09	50
Gloves, latex powder free, Small	Disposable gloves	Consumables	125		pair	150	18750		2017-10-12	lab.REDBEAM	27.27	13.64	75
Gloves, latex powder free, Small	Disposable gloves	Consumables	125		pair	200	25000		2017-12-22	lab.REDBEAM	36.36	18.18	100
Gloves, latex powder free, Small	Disposable gloves	Consumables	125		pair	100	12500		2017-06-19	lab.REDBEAM	18.18	9.09	50
Gloves, latex powder free, Small	Disposable gloves	Consumables	125		pair	100	12500		2017-08-03	lab.REDBEAM	18.18	9.09	50
Gloves, latex powder free, Small	Disposable gloves	Consumables	125		pair	100	12500		2017-08-17	lab.REDBEAM	18.18	9.09	50
Gloves, latex powder free, Small	Disposable gloves	Consumables	125		pair	100	12500		2017-08-24	lab.REDBEAM	18.18	9.09	50
Gloves, latex powder free, Small	Disposable gloves	Consumables	125		pair	800	100000		2017-08-02	lab.REDBEAM	145.45	72.73	400
Gloves, latex powder free, Small	Disposable gloves	Consumables	125		pair	100	12500		2017-07-10	lab.REDBEAM	18.18	9.09	50
Gloves, latex powder free, Small	Disposable gloves	Consumables	125		pair	100	12500		2017-05-25	lab.REDBEAM	18.18	9.09	50
Gloves, latex powder free, Small	Disposable gloves	Consumables	125		pair	100	12500		2017-07-26	lab.REDBEAM	18.18	9.09	50
N95 Face Mask, Regular	Masks	Consumables		1	by item	100		1	2017-10-12	lab.REDBEAM	145.6	72.8	50
N95 Face Mask, Regular	Masks	Consumables		1	by item	100		1	2017-02-17	lab.REDBEAM	145.6	72.8	50
N95 Face Mask, Regular	Masks	Consumables		1	by item	100		1	2017-05-25	lab.REDBEAM	145.6	72.8	50
N95 Face Mask, Regular	Masks	Consumables		1	by item	50		1	2017-11-15	lab.REDBEAM	72.8	36.4	25
N95 Face Mask, Regular	Masks	Consumables		1	by item	100		1	2017-07-31	lab.REDBEAM	145.6	72.8	50
N95 Face Mask, Small	Masks	Consumables		1	by item	105		1	2017-08-02	lab.REDBEAM	218.4	109.2	52.5
N95 Face Mask, Small	Masks	Consumables		1	by item	35		1	2017-11-15	lab.REDBEAM	72.8	36.4	17.5
