# Supplementary material for: Development and application of tools to cost the delivery of environmental health services in healthcare facilities: a financial analysis in urban Malawi
Source: BMC Health Serv Res. 2021 Apr 13;21:329. doi: 10.1186/s12913-021-06325-3 (PMC8042714; doi:10.1186/s12913-021-06325-3)
Supplement: Supplementary file 10 — Additional file 10. Disaggregated costs for waste management [file 12913_2021_6325_MOESM10_ESM.xlsx]

## Sheet: Summary
All costs reported in 2019 USD. Annual operations and maintenance costs weighted based on number of months included in each data source. Waste collection, segregation, packing, storage, preliminary treatment, and transportation to final treatment provided in facility network. Final treatment and disposal provided by contracted services. Reusable waste bins are categorized as capital hardware but …
Costs to establish
	Notes on data accuracy and completeness	Majority of expected costs missing for capital hardware. No capital software costs. Costs are substantial underestimates.
	Capital hardware	1797.65
	Capital software	0
	Total	1797.65
Annual operations and maintenance costs
	Notes on data accuracy and completeness	Majority of expected costs missing for capital maintenance. Recurrent training, consumables, and personnel costs representative of waste management activities done on site (i.e., collection, packing, storage, preliminary treatment and transportation). Contracted service fees for final treatment and disposal recorded and likely underrepresent the true costs of these activities.
	Capital maintenance	6735.49
	Recurrent training	1820.52
	Consumables	13620.5
	Personnel	22273.5
	Direct support	2114.03
	Contracted services	188.51
	Total	46752.5

## Sheet: Cap hardware
Capital hardware
Costs included	Point of use waste receptacles, waste trolley
Expected but missing costs	Interim bulk storage containers, needle/syringe cutters, waste trolleys, waste transportation containers, transportation vehicles, autoclave machine
Notes	Some costs for point of use waste receptacles and purchase of one waste trolley recorded but judged to be underestimates of all expenses needed. Costs of capital hardware for waste final treatment via incineration and land filling of incinerator output provided via contracted services. Reusable was bins were regularly repurchased or "consumed" during normal service operation, such that they could…
Line item description	Cost (2019 USD)	Date	Weighted annual cost
Reusable waste bins	110.15	2017-11-15	73.43		per item	1.2	75725
Reusable waste bins	3.05	2017-08-07	2.03		per item	0.7	2097
Reusable waste bins	6.1	2017-10-26	4.07		per item	1.5	4194
Reusable waste bins	3.05	2017-08-14	2.03		per item	0.7	2097
Reusable waste bins	49.99	2017-01-23	33.33		per item	12.3	34367.5
Reusable waste bins	5	2017-03-10	3.33		per item	1.2	3436.8
Reusable waste bins	5	2017-03-06	3.33		per item	1.2	3436.8
Reusable waste bins	23.69	2016-12-16	15.8		per item	4.9	13747
Reusable waste bins	5	2017-03-09	3.33		per item	1.2	3436.8
Reusable waste bins	6.1	2017-08-29	4.07		per item	1.5	4194
Reusable waste bins	107.1	2017-01-11	71.4		per item	26.3	73628
Reusable waste bins	31.73	2016-12-05	21.15		per item	6.6	18407
Reusable waste bins	12.2	2017-11-17	8.13		per item	3	8388
Reusable waste bins	5	2017-09-20	3.33		per item	1.2	3436.8
Reusable waste bins	5	2017-08-16	3.33		per item	1.2	3436.8
Reusable waste bins	107.1	2017-01-09	71.4		per item	26.3	73628
Reusable waste bins	20	2017-09-26	13.33		per item	4.9	13747
Reusable waste bins	2.62	2017-04-26	1.74		per item	0.6	1798
Reusable waste bins	2.62	2017-04-24	1.74		per item	0.6	1798
Reusable waste bins	30.5	2017-11-14	20.33		per item	7.5	20970
Reusable waste bins	49.99	2017-11-20	33.33		per item	12.3	34367.5
Reusable waste bins	5	2017-03-06	3.33		per item	1.2	3436.8
Reusable waste bins	18.3	2017-09-25	12.2		per item	4.5	12582
Reusable waste bins	5	2017-08-16	3.33		per item	1.2	3436.8
Reusable waste bins	6.1	2017-12-05	4.07		per item	1.5	4194
Reusable waste bins	10	2017-09-26	6.67		per item	2.5	6873.5
Reusable waste bins	158.63	2016-12-08	105.75		per item	32.9	92035
Reusable waste bins	118.47	2016-12-09	78.98		per item	24.5	68735
Reusable waste bins	56.71	2017-11-06	37.8		per item	3.9	38985
Reusable waste bins	52.36	2017-12-18	34.91		per item	3.6	36000
Reusable waste bins	237.24	2017-06-06	158.16		per item	16.3	163100
Reusable waste bins	42.19	2018-02-15	28.12		per item	3	29985
Reusable waste bins	237.24	2017-06-05	158.16		per item	16.3	163100
Reusable waste bins	100.36	2017-01-30	66.91		per item	6.9	69000
Reusable waste bins	42.19	2018-01-30	28.12		per item	2.1	29985
Reusable waste bins - tax payment	0.65	2017-05-18	0.44		unitless tax payment		450
Waste trolley	116.22	2017-11-22			per item	1	79900
Total (all available months, unweighted)	1797.65
Total (weighted annual cost)	1120.91

## Sheet: Cap software
Capital software
Costs included	None
Expected but missing costs	Site assessment, design, and planning of waste storage area, orientation for waste segregation, packing, and transportation procedures, vehicle registration and licensing, autoclave procurement and installation costs, orientation to autoclave operation and safety
Notes	Costs of capital software for waste final treatment via incineration and land filling of incinerator output provided via contracted services.
Expenses	Annual cost (2019 USD)
[none]
TOTAL	0

## Sheet: Cap maintenance
Capital maintenance
Costs included	Waste transportation vehicle maintenance and repairs
Expected but missing costs	Maintenance and repair to storage infrastructure, maintenance and repair to waste transportation equipment (i.e., trolleys, carts), autoclave maintenance and repairs
Notes	Vehicle maintenance costs calculated based on AAA rates of USD 0.813 per mile, with 8284.73 miles driven per year [AAA. (2018) How much does it cost to drive? https://exchange.aaa.com/automotive/driving-costs/]. Costs of capital software for waste final treatment via incineration and land filling of incinerator output provided via contracted services.
Line item description	Cost (2019 USD)	Date	Weighted annual cost
Vehicle maintenance and repairs, tire costs			6735.49
Total (all available months, unweighted)	0
Total (weighted annual cost)	6735.49

## Sheet: Recurrent training
Recurrent training
Costs included	Training on safe waste segregation, handling, and disposal
Expected but missing costs	None
Notes	Annual safety training included topics safe handling of hazardous materials and laboratory specimens, personal protective equipment use, and handwashing. Full training costs are included under each of the following services: hygiene, waste management, cleaning, and personal protective equipment. Training costs include per diem allowances for attendees and facilitators, refreshment costs.
Expenses	Annual cost (2019 USD)
Annual safety training - clinic support staff and drivers	393.931
Annual safety training - nurses and pharmacy staff	983.42
Annual safety training - laboratory staff	443.172
TOTAL	1820.52

## Sheet: Consumables
Consumables
Costs included	Disposable waste containers (autoclave bags, bin liners, sharps boxes), waste labeling and repacking materials, fuel for waste transportation vehicle
Expected but missing costs	Disposable PPE, utilities for autoclave operation
Notes	Consumables for waste incineration and final disposal covered under contracted services.
Item category	Annual cost (2019 USD)
Disposable waste containers (autoclave bags)	2988.04
Disposable waste containers (waste bags)	5464.88
Disposable waste containers (sharps boxes)	3146.36
Waste labeling materials	137.8
Fuel for waste transportation vehicle	1883.46
TOTAL	13620.5

## Sheet: Personnel
Personnel
Costs included	Staff time for waste collection and packing, pre-treatment before storage, waste loading and unloading for transport, driver time for transport
Expected but missing costs	None
Notes	Staff time for treatment and disposal of waste covered under contracted services
Staff type		Total number of staff	Percent effort of duties	Total annual salaries for all staff	Amount apportioned to waste management
Nurses		61	0.02	462991	9259.81
Laboratory and pharmacy technicians, laboratory cleaners*		25	see note below	190259	5082.6
Clinic aides		14	0.15	32399.6	4859.95
Driver time (hours/year)		Average annual salary	Working hours per year	Hourly wage	Total annual costs
2311		2668.44	2008	1.32891	3071.1
TOTAL		22273.5
*Includes 23 laboratory and pharmacy technicians allocated at 0.02 percent effort and 2 laboratory cleaners at 0.3 percent effort. Salary information aggregated to protect confidentiality of small sample of laboratory cleaners

## Sheet: Direct support
Direct support
Costs included	Staff time for safety monitoring and audits
Expected but missing costs	Immunizations for waste handlers, waste weighing scale
Notes
Staff type		Total number of staff	Percent effort of duties	Total annual salaries for all staff	Amount apportioned to waste management
Clinical staff		3	0.01	47397.5	473.975
Laboratory staff		6	0.01	88805.2	888.052
Pharmacy staff		2	0.01	26655.4	266.554
Administrative staff		4	0.01	48545.1	485.451
TOTAL		2114.03

## Sheet: Contracted services
Contracted services
Notes	Contracted expenses data were available for 18 months. Annual cost is calculated by weighing expenses by 2/3 (i.e., 12 months per year / 18 months available data). Summary sheet uses weighted total.
Line item description	Cost (2019 USD)	Date	Weighted annual cost
Contracted waste management services - incineration	28.14	2018-01-20	18.76
Contracted waste management services - incineration	21.82	2017-09-30	14.55
Contracted waste management services - incineration	21.82	2017-09-30	14.55
Contracted waste management services - incineration	21.82	2017-09-15	14.55
Contracted waste management services - incineration	14.55	2017-05-10	9.7
Contracted waste management services - incineration	21.82	2017-10-30	14.55
Contracted waste management services - incineration	21.82	2017-10-30	14.55
Contracted waste management services - incineration	21.82	2017-10-30	14.55
Contracted waste management services - incineration	21.82	2017-10-30	14.55
Contracted waste management services - incineration	21.82	2017-10-30	14.55
Contracted waste management services - incineration	21.82	2017-10-30	14.55
Contracted waste management services - incineration	21.82	2017-09-15	14.55
Contracted waste management services - incineration	21.82	2017-10-30	14.55
Total (all available months, unweighted)	282.71
Total (weighted annual cost)	188.51

## Sheet: Metadata for raw data
	Calculation notes
	Currency conversion rates
	Forex rate 2016	615 MWK = 1 USD
	Forex rate 2017	715 MWK = 1 USD
	Forex rate 2018	725 MWK = 1 USD
	Inflation adjustment	1 USD in 2016 = 1.06 USD in 2019
	Inflation adjustment	1 USD in 2017 = 1.04 USD in 2019
	Inflation adjustment	1 USD in 2018 = 1.02 USD in 2019
	Weights to annualize cost and quantities for operations and maintenance expenses
	Data source	Months of available data	Weight
	Admin.core	Dec 16 - May 2018	0.666667
	Admin.indirects	Dec 16 - May 2018	0.666667
	Admin.overheads	Dec 16 - May 2018	0.666667
	lab.REDBEAM	Jan 16 - Dec 17	0.5
	pharm.ACCESS	Oct 17 - June 18	1.33333
	stores.SAGE50	Dec 16 - May 2018	0.666667
	Variable names	Variable description
	item	Item name as originally reported in records
	itemcat	Expense type of item following categories of expected expenses outlined in costing frameworks (manually assigned)
	costcat	Cost category of item following cost categories proposed by Anderson et al. 2020
	cost.dollars	Unit cost of the item in USD. If blank, costs were reported in MWK or unit costs are not applicable (i.e., purchase does not contain a single discrete item), such as purchases containing multiple items or contracted services. Unit costs represent average costs across data sources and may vary by individual transaction
	cost.mwk	Unit cost of the item in MWK. If blank, costs were reported in USD or unit costs are not applicable (i.e., purchase does not contain a single discrete item), such as purchases containing multiple items or contracted services.
	quantity	Number of items purchased in the transation. For data from General Stores and Administrative departments, quantities are calculated as a function of transaction costs over unit costs, which may result in quantities indicating partial units due to variation in unit costs for individual transactions
	unitslabel	Non-currency units for item (e.g., liters). "Per item" indicates that cost.dollars/costs.mwk refers to the cost a individual item (e.g., cost per one mop). "Per item" indicates that cost.dollars/costs.mwk refers to the cost per pair of items (e.g., cost per pair of disposable gloves). "Multiple items" indicates that multiple different items were purchased in the transaction and per unit costs and…
	transactcost.mwk	Total transaction cost for all units purchased in MWK. If blank, costs were reported in USD.
	transactcost.dollars	Total transaction cost for all units purchased in USD. If blank, costs were reported in MWK.
	date	Date of transaction
	convtcost	Costs converted from MWK to USD (where applicable) and adjusted for inflation to January 2019
	cost.wt	Annual operations and maintenance expenses weighted by the number of months available in the datasource (transaction costs/number of months of data coverage * 12 months per year). Cost categories weighted include capital maintenance, consumables, and contracted services. Weighted costs for start-up costs (i.e., capital hardware and capital software) not calculated.
	quantity.wt	Annual operations and maintenance quantities of goods weighted by the number of months available in the datasource (quantity/number of months of data coverage * 12 months per year). Cost categories weighted include consumables. Capital software, capital maintenance, and contracted services were services rather than discrete items with no quantities. Weighted quantities for capital hardware were n…

[truncated: 1 more sheets: Raw data]
