# Supplementary material for: Development and application of tools to cost the delivery of environmental health services in healthcare facilities: a financial analysis in urban Malawi
Source: BMC Health Serv Res. 2021 Apr 13;21:329. doi: 10.1186/s12913-021-06325-3 (PMC8042714; doi:10.1186/s12913-021-06325-3)
Supplement: Supplementary file 11 — Additional file 11. Disaggregated costs for cleaning [file 12913_2021_6325_MOESM11_ESM.xlsx]

## Sheet: Summary
All costs reported in 2019 USD. Annual operations and maintenance costs weighted based on number of months included in each data source. Cleaning tools are categorized as capital hardware but were regularly repurchased or "consumed" during normal service operation, such that they could also be considered as consumable supplies. Weighted annual costs are also provided under the capital hardware ta…
Costs to establish
	Notes on data accuracy and completeness	Capital hardware costs for dry and wet cleaning tools were judged to be representative for the data coverage dates of available records. Capital hardware costs for medical device/equipment disinfection and sterilization and reusable PPE are missing. Capital software costs are missing.
	Capital hardware	2546.21
	Capital software	0
	Total	2546.21
Annual operations and maintenance costs
	Notes on data accuracy and completeness	No capital maintenance costs recorded. Recurrent training and personnel costs were judged to be representative for all cleaning activities. Consumable costs were judged to be representative for all cleaning activities except for medical device/equipment disinfection and sterilization--which could not be disaggregate from other waste management activities. PPE costs for all activities were not pos…
	Capital maintenance	0
	Recurrent training	1820.52
	Consumables	17391.5
	Personnel	46967.8
	Direct support	2114.03
	Contracted services	1077.76
	Total	69371.6

## Sheet: Cap hardware
Capital hardware
Costs included	Wet and dry cleaning tools
Expected but missing costs	Reusable chemical resistant PPE, washing and decontamination area with waste water disposal (e.g., sluice room), sterilization equipment
Notes	Dry and wet cleaning tools were regularly repurchased or "consumed" during normal service operation, such that they could also be considered as consumable supplies. As such, weighted annual costs are also provided. Summary sheet uses total unweighted costs.
Line item description	Cost (2019 USD)	Date	Weighted annual cost
Wet cleaning tools (buckets)	17.74	2018-03-12	11.83		per item	4.5	12610
Dry cleaning tools (brooms and brushes)	1.16	2017-09-11	0.77		per item	1	795
Dry cleaning tools (brooms and brushes)	1.16	2017-05-05	0.77		per item	1	795
Dry cleaning tools (brooms and brushes)	1.37	2016-12-07	0.91		per item	1	795
Dry cleaning tools (brooms and brushes)	2.31	2017-06-02	1.54		per item	2	1590
Dry cleaning tools (brooms and brushes)	3.47	2017-03-02	2.31		per item	3	2385
Dry cleaning tools (brooms and brushes)	2.31	2017-12-05	1.54		per item	2	1590
Dry cleaning tools (brooms and brushes)	1.16	2017-11-01	0.77		per item	1	795
Dry cleaning tools (brooms and brushes)	2.31	2017-03-10	1.54		per item	2	1590
Dry cleaning tools (brooms and brushes)	1.16	2017-07-06	0.77		per item	1	795
Dry cleaning tools (brooms and brushes)	1.37	2016-12-05	0.91		per item	1	795
Dry cleaning tools (brooms and brushes)	1.37	2016-12-21	0.91		per item	1	795
Dry cleaning tools (brooms and brushes)	2.31	2017-07-31	1.54		per item	2	1590
Dry cleaning tools (brooms and brushes)	2.31	2017-01-27	1.54		per item	2	1590
Dry cleaning tools (brooms and brushes)	5.48	2016-12-05	3.65		per item	4	3180
Dry cleaning tools (brooms and brushes)	2.31	2017-09-29	1.54		per item	2	1590
Dry cleaning tools (brooms and brushes)	1.16	2017-07-10	0.77		per item	1	795
Dry cleaning tools (brooms and brushes)	2.31	2017-09-04	1.54		per item	2	1590
Dry cleaning tools (brooms and brushes)	1.37	2016-12-05	0.91		per item	1	795
Dry cleaning tools (brooms and brushes)	2.31	2017-08-11	1.54		per item	2	1590
Dry cleaning tools (brooms and brushes)	1.16	2017-06-07	0.77		per item	1	795
Wet cleaning tools (mops and brushes)	286.55	2017-11-10	191.03		per item	127.9	197000
Dry cleaning tools (brooms and brushes)	1.68	2017-11-06	1.12		per item	2	1153.4
Dry cleaning tools (brooms and brushes)	0.81	2018-04-06	0.54		per item	1	576.7
Dry cleaning tools (brooms and brushes)	1.62	2018-03-28	1.08		per item	2	1153.4
Dry cleaning tools (brooms and brushes)	0.84	2017-08-24	0.56		per item	1	576.7
Dry cleaning tools (brooms and brushes)	25.42	2017-02-16	16.95		per item	5.2	17475
Dry cleaning tools (brooms and brushes)	11.36	2016-12-12	7.57		per item	2	6590
Dry cleaning tools (brooms and brushes)	4.91	2017-03-06	3.28		per item	1	3378.5
Dry cleaning tools (brooms and brushes)	9.83	2017-03-30	6.55		per item	2	6757
Dry cleaning tools (brooms and brushes)	4.91	2017-03-16	3.28		per item	1	3378.5
Dry cleaning tools (brooms and brushes)	11.65	2016-12-21	7.76		per item	2	6757
Wet cleaning tools (buckets)	5.91	2018-04-27	3.94		per item	1.3	4200
Wet cleaning tools (buckets)	15.26	2018-03-07	10.18		per item	3.4	10850
Wet cleaning tools (mops and brushes)	248.73	2017-07-17	165.82		multiple items		171000
Wet cleaning tools (mops and brushes)	1.14	2018-02-19	0.76		per item	1.3	809.7
Wet cleaning tools (mops and brushes)	3.15	2018-02-26	2.1		per item	3.7	2239.4
Wet cleaning tools (mops and brushes)	0.98	2018-04-10	0.66		per item	1.2	699
Wet cleaning tools (buckets)	15.57	2018-03-15	10.38		per item	4	11067.5
Wet cleaning tools (buckets)	15.57	2018-03-15	10.38		per item	4	11067.5
Wet cleaning tools (buckets)	16.1	2017-03-10	10.73		per item	4	11067.5
Wet cleaning tools (buckets)	5.93	2017-08-08	3.95		per item	1.5	4077.5
Wet cleaning tools (buckets)	19.08	2016-12-08	12.72		per item	4	11067.5
Wet cleaning tools (buckets)	16.1	2017-03-10	10.73		per item	4	11067.5
Wet cleaning tools (buckets)	32.2	2017-03-30	21.46		per item	7.9	22135
Wet cleaning tools (buckets)	20.35	2017-04-24	13.57		per item	5	13990
Wet cleaning tools (buckets)	50.87	2017-02-15	33.92		per item	12.5	34975
Wet cleaning tools (buckets)	32.2	2017-12-05	21.46		per item	7.9	22135
Wet cleaning tools (buckets)	16.1	2017-03-17	10.73		per item	4	11067.5
Wet cleaning tools (buckets)	15.57	2018-03-15	10.38		per item	4	11067.5
Wet cleaning tools (buckets)	16.1	2017-08-10	10.73		per item	4	11067.5
Wet cleaning tools (buckets)	11.01	2017-09-18	7.34		per item	2.7	7572.5
Wet cleaning tools (buckets)	57.23	2016-12-08	38.15		per item	11.9	33202.5
Wet cleaning tools (buckets)	51.71	2016-12-07	34.47		per item	10.7	30000
Wet cleaning tools (buckets)	32.2	2017-01-11	21.46		per item	7.9	22135
Wet cleaning tools (buckets)	15.57	2018-03-08	10.38		per item	4	11067.5
Wet cleaning tools (buckets)	32.2	2017-07-18	21.46		per item	7.9	22135
Wet cleaning tools (buckets)	32.2	2017-10-05	21.46		per item	7.9	22135
Wet cleaning tools (buckets)	31.14	2018-03-07	20.76		per item	7.9	22135
Wet cleaning tools (buckets)	33.77	2018-04-18	22.51		per item	8.6	24000
Wet cleaning tools (buckets)	18.91	2017-08-21	12.61		per item	4.6	13000
Wet cleaning tools (buckets)	65.45	2017-11-09	43.64		per item	16.1	45000
Wet cleaning tools (buckets)	33.77	2018-03-12	22.51		per item	8.6	24000
Wet cleaning tools (buckets)	25.42	2017-07-17	16.95		per item	6.2	17475
Wet cleaning tools (buckets)	16.1	2017-10-11	10.73		per item	4	11067.5
Wet cleaning tools (mops and brushes)	10.47	2017-12-12	6.98		per item	4.7	7200
Wet cleaning tools (mops and brushes)	3.73	2017-02-13	2.49		per item	1.7	2563
Wet cleaning tools (mops and brushes)	7.85	2017-11-28	5.24		per item	3.5	5400
Wet cleaning tools (mops and brushes)	1.86	2017-01-23	1.24		per item	0.8	1281.5
Wet cleaning tools (mops and brushes)	6.63	2016-12-05	4.42		per item	2.5	3844.5
Wet cleaning tools (mops and brushes)	3.73	2017-02-03	2.49		per item	1.7	2563
Wet cleaning tools (mops and brushes)	3.73	2017-10-04	2.49		per item	1.7	2563
Wet cleaning tools (mops and brushes)	5.06	2018-04-06	3.38		per item	2.3	3600
Wet cleaning tools (mops and brushes)	7.85	2017-11-28	5.24		per item	3.5	5400
Wet cleaning tools (mops and brushes)	7.46	2017-07-31	4.97		per item	3.3	5126
Wet cleaning tools (mops and brushes)	3.73	2017-02-09	2.49		per item	1.7	2563
Wet cleaning tools (mops and brushes)	3.73	2017-06-07	2.49		per item	1.7	2563
Wet cleaning tools (mops and brushes)	7.6	2018-04-06	5.06		per item	3.5	5400
Wet cleaning tools (mops and brushes)	5.59	2017-07-10	3.73		per item	2.5	3844.5
Wet cleaning tools (mops and brushes)	3.73	2017-03-02	2.49		per item	1.7	2563
Wet cleaning tools (mops and brushes)	8.84	2016-12-02	5.89		per item	3.3	5126
Wet cleaning tools (mops and brushes)	12.66	2018-03-26	8.44		per item	5.8	9000
Wet cleaning tools (mops and brushes)	3.73	2017-05-10	2.49		per item	1.7	2563
Wet cleaning tools (mops and brushes)	7.46	2017-01-03	4.97		per item	3.3	5126
Wet cleaning tools (mops and brushes)	3.73	2017-09-07	2.49		per item	1.7	2563
Wet cleaning tools (mops and brushes)	4.42	2016-12-02	2.95		per item	1.7	2563
Wet cleaning tools (mops and brushes)	4.42	2016-12-07	2.95		per item	1.7	2563
Wet cleaning tools (mops and brushes)	3.73	2017-09-29	2.49		per item	1.7	2563
Wet cleaning tools (mops and brushes)	7.46	2017-02-01	4.97		per item	3.3	5126
Wet cleaning tools (mops and brushes)	7.85	2017-12-05	5.24		per item	3.5	5400
Wet cleaning tools (mops and brushes)	3.73	2017-08-02	2.49		per item	1.7	2563
Wet cleaning tools (mops and brushes)	7.46	2017-08-02	4.97		per item	3.3	5126
Wet cleaning tools (mops and brushes)	7.46	2017-08-02	4.97		per item	3.3	5126
Wet cleaning tools (mops and brushes)	7.85	2017-11-29	5.24		per item	3.5	5400
Wet cleaning tools (mops and brushes)	3.73	2017-05-10	2.49		per item	1.7	2563
Wet cleaning tools (mops and brushes)	7.46	2017-02-08	4.97		per item	3.3	5126
Wet cleaning tools (mops and brushes)	3.73	2017-03-02	2.49		per item	1.7	2563
Wet cleaning tools (mops and brushes)	8.84	2016-12-05	5.89		per item	3.3	5126
Wet cleaning tools (mops and brushes)	17.67	2016-12-05	11.78		per item	6.7	10252
Wet cleaning tools (mops and brushes)	3.73	2017-09-04	2.49		per item	1.7	2563
Wet cleaning tools (mops and brushes)	3.73	2017-09-06	2.49		per item	1.7	2563
Wet cleaning tools (mops and brushes)	3.73	2017-03-01	2.49		per item	1.7	2563
Wet cleaning tools (mops and brushes)	7.46	2017-09-29	4.97		per item	3.3	5126
Wet cleaning tools (mops and brushes)	5.06	2018-04-09	3.38		per item	2.3	3600
Wet cleaning tools (mops and brushes)	5.24	2017-11-28	3.49		per item	2.3	3600
Wet cleaning tools (mops and brushes)	3.73	2017-05-05	2.49		per item	1.7	2563
Wet cleaning tools (mops and brushes)	3.73	2017-10-04	2.49		per item	1.7	2563
Wet cleaning tools (mops and brushes)	7.6	2018-04-05	5.06		per item	3.5	5400
Wet cleaning tools (mops and brushes)	3.73	2017-08-04	2.49		per item	1.7	2563
Wet cleaning tools (mops and brushes)	3.73	2017-08-03	2.49		per item	1.7	2563
Wet cleaning tools (mops and brushes)	11.18	2017-06-02	7.46		per item	5	7689
Wet cleaning tools (mops and brushes)	9.32	2017-09-29	6.21		per item	4.2	6407.5
Wet cleaning tools (mops and brushes)	3.73	2017-03-01	2.49		per item	1.7	2563
Wet cleaning tools (mops and brushes)	3.73	2017-02-03	2.49		per item	1.7	2563
Wet cleaning tools (mops and brushes)	7.46	2017-10-03	4.97		per item	3.3	5126
Wet cleaning tools (mops and brushes)	5.59	2017-09-06	3.73		per item	2.5	3844.5
Wet cleaning tools (mops and brushes)	11.18	2017-03-06	7.46		per item	5	7689
Wet cleaning tools (mops and brushes)	3.73	2017-07-06	2.49		per item	1.7	2563
Wet cleaning tools (mops and brushes)	10.13	2018-03-23	6.75		per item	4.7	7200
Wet cleaning tools (mops and brushes)	7.85	2017-11-30	5.24		per item	3.5	5400
Wet cleaning tools (mops and brushes)	3.73	2017-09-06	2.49		per item	1.7	2563
Wet cleaning tools (mops and brushes)	5.59	2017-03-10	3.73		per item	2.5	3844.5
Wet cleaning tools (mops and brushes)	7.46	2017-09-04	4.97		per item	3.3	5126
Wet cleaning tools (mops and brushes)	4.42	2016-12-02	2.95		per item	1.7	2563
Wet cleaning tools (mops and brushes)	3.73	2017-05-05	2.49		per item	1.7	2563
Wet cleaning tools (mops and brushes)	7.85	2017-11-24	5.24		per item	3.5	5400
Wet cleaning tools (mops and brushes)	7.46	2017-06-02	4.97		per item	3.3	5126
Wet cleaning tools (mops and brushes)	5.59	2017-03-06	3.73		per item	2.5	3844.5
Wet cleaning tools (mops and brushes)	11.18	2017-03-02	7.46		per item	5	7689
Wet cleaning tools (mops and brushes)	7.46	2017-03-01	4.97		per item	3.3	5126
Wet cleaning tools (mops and brushes)	3.73	2017-02-03	2.49		per item	1.7	2563
Wet cleaning tools (mops and brushes)	3.73	2017-03-29	2.49		per item	1.7	2563
Wet cleaning tools (mops and brushes)	11.18	2017-03-08	7.46		per item	5	7689
Wet cleaning tools (mops and brushes)	3.73	2017-03-01	2.49		per item	1.7	2563
Wet cleaning tools (mops and brushes)	3.73	2017-10-03	2.49		per item	1.7	2563
Wet cleaning tools (mops and brushes)	10.13	2018-03-28	6.75		per item	4.7	7200
Wet cleaning tools (mops and brushes)	5.06	2018-04-18	3.38		per item	2.3	3600
Wet cleaning tools (mops and brushes)	4.42	2016-12-07	2.95		per item	1.7	2563
Wet cleaning tools (mops and brushes)	5.06	2018-04-06	3.38		per item	2.3	3600
Wet cleaning tools (mops and brushes)	7.6	2018-01-06	5.06		per item	3.5	5400
Wet cleaning tools (mops and brushes)	7.46	2017-07-06	4.97		per item	3.3	5126
Wet cleaning tools (mops and brushes)	3.73	2017-06-02	2.49		per item	1.7	2563
Wet cleaning tools (mops and brushes)	15.19	2018-03-28	10.13		per item	7	10800
Wet cleaning tools (mops and brushes)	11.18	2017-05-05	7.46		per item	5	7689
Wet cleaning tools (mops and brushes)	3.73	2017-10-04	2.49		per item	1.7	2563
Wet cleaning tools (mops and brushes)	3.73	2017-09-06	2.49		per item	1.7	2563
Wet cleaning tools (mops and brushes)	5.59	2017-02-01	3.73		per item	2.5	3844.5
Wet cleaning tools (mops and brushes)	5.06	2018-03-26	3.38		per item	2.3	3600
Wet cleaning tools (mops and brushes)	10.13	2018-03-26	6.75		per item	4.7	7200
Wet cleaning tools (mops and brushes)	3.73	2017-02-03	2.49		per item	1.7	2563
Wet cleaning tools (mops and brushes)	11.18	2017-09-29	7.46		per item	5	7689
Wet cleaning tools (mops and brushes)	5.06	2018-04-03	3.38		per item	2.3	3600
Wet cleaning tools (mops and brushes)	3.73	2017-01-27	2.49		per item	1.7	2563
Wet cleaning tools (mops and brushes)	11.18	2017-09-04	7.46		per item	5	7689
Wet cleaning tools (mops and brushes)	7.46	2017-10-03	4.97		per item	3.3	5126
Wet cleaning tools (mops and brushes)	3.73	2017-10-04	2.49		per item	1.7	2563
Wet cleaning tools (mops and brushes)	10.47	2017-11-27	6.98		per item	4.7	7200
Wet cleaning tools (mops and brushes)	5.59	2017-06-02	3.73		per item	2.5	3844.5
Wet cleaning tools (mops and brushes)	25.32	2018-03-28	16.88		per item	11.7	18000
Wet cleaning tools (mops and brushes)	4.42	2016-12-16	2.95		per item	1.7	2563
Wet cleaning tools (mops and brushes)	3.73	2017-03-31	2.49		per item	1.7	2563
Wet cleaning tools (mops and brushes)	3.73	2017-06-06	2.49		per item	1.7	2563
Wet cleaning tools (mops and brushes)	3.73	2017-10-03	2.49		per item	1.7	2563
Wet cleaning tools (mops and brushes)	11.18	2017-07-06	7.46		per item	5	7689
Wet cleaning tools (mops and brushes)	7.46	2017-07-31	4.97		per item	3.3	5126
Wet cleaning tools (mops and brushes)	3.73	2017-07-05	2.49		per item	1.7	2563
Wet cleaning tools (mops and brushes)	7.85	2017-11-29	5.24		per item	3.5	5400
Wet cleaning tools (mops and brushes)	3.73	2017-07-10	2.49		per item	1.7	2563
Wet cleaning tools (mops and brushes)	5.24	2017-11-28	3.49		per item	2.3	3600
Wet cleaning tools (mops and brushes)	3.73	2017-09-06	2.49		per item	1.7	2563
Wet cleaning tools (mops and brushes)	3.73	2017-09-04	2.49		per item	1.7	2563
Wet cleaning tools (mops and brushes)	5.59	2017-09-08	3.73		per item	2.5	3844.5
Wet cleaning tools (mops and brushes)	5.24	2017-11-27	3.49		per item	2.3	3600
Wet cleaning tools (mops and brushes)	5.59	2017-05-05	3.73		per item	2.5	3844.5
Wet cleaning tools (mops and brushes)	9.32	2017-06-02	6.21		per item	4.2	6407.5
Wet cleaning tools (mops and brushes)	5.59	2017-10-03	3.73		per item	2.5	3844.5
Wet cleaning tools (mops and brushes)	5.59	2017-09-04	3.73		per item	2.5	3844.5
Wet cleaning tools (mops and brushes)	5.59	2017-07-06	3.73		per item	2.5	3844.5
Wet cleaning tools (mops and brushes)	5.06	2018-03-26	3.38		per item	2.3	3600
Wet cleaning tools (mops and brushes)	5.59	2017-07-31	3.73		per item	2.5	3844.5
Wet cleaning tools (mops and brushes)	7.85	2017-11-24	5.24		per item	3.5	5400
Wet cleaning tools (mops and brushes)	7.46	2017-09-04	4.97		per item	3.3	5126
Wet cleaning tools (mops and brushes)	3.73	2017-06-02	2.49		per item	1.7	2563
Wet cleaning tools (mops and brushes)	3.73	2017-07-05	2.49		per item	1.7	2563
Wet cleaning tools (mops and brushes)	3.73	2017-09-04	2.49		per item	1.7	2563
Wet cleaning tools (mops and brushes)	7.46	2017-07-06	4.97		per item	3.3	5126
Wet cleaning tools (mops and brushes)	3.73	2017-06-07	2.49		per item	1.7	2563
Wet cleaning tools (mops and brushes)	3.73	2017-07-05	2.49		per item	1.7	2563
Wet cleaning tools (mops and brushes)	7.46	2017-08-15	4.97		per item	3.3	5126
Wet cleaning tools (mops and brushes)	7.46	2017-09-04	4.97		per item	3.3	5126
Wet cleaning tools (mops and brushes)	7.46	2017-03-30	4.97		per item	3.3	5126
Wet cleaning tools (mops and brushes)	4.42	2016-12-02	2.95		per item	1.7	2563
Wet cleaning tools (buckets) - tax payment	0.56	2017-01-05	0.37		unitless tax payment		386.3
Wet cleaning tools (buckets)	1.59	2016-12-23	1.06		per item	0.3	925
Wet cleaning tools (buckets)	25.53	2017-11-20	17.02		per item	5.5	17550
Wet cleaning tools (buckets)	16.11	2018-01-11	10.74		per item	6.2	11450
Wet cleaning tools (buckets)	16.11	2018-01-08	10.74		per item	6.2	11450
Wet cleaning tools (buckets)	16.11	2018-01-08	10.74		per item	6.2	11450
Wet cleaning tools (buckets)	16.11	2018-01-11	10.74		per item	6.2	11450
Wet cleaning tools (buckets)	16.65	2017-11-28	11.1		per item	6.2	11450
Dry cleaning tools (brooms and brushes)	7.02	2018-04-04	4.68		multiple items		4990
Wet cleaning tools (buckets)	24.47	2018-02-23	16.31		per item	6.2	17390
Wet cleaning tools (mops and brushes)	54.47	2016-12-21	36.31		per item	15.9	31600
Wet cleaning tools (mops and brushes)	13.07	2017-02-15	8.71		per item	4.5	8985
Wet cleaning tools (mops and brushes)	11.49	2017-03-30	7.66		per item	4	7900
Wet cleaning tools (mops and brushes)	67.17	2016-12-12	44.78		per item	19.6	38974
Wet cleaning tools (mops and brushes)	13.62	2016-12-20	9.08		per item	4	7900
Wet cleaning tools (mops and brushes)	16.28	2017-10-30	10.85		per item	5.9	11192
Wet cleaning tools (buckets) - tax payment	0.56	2017-01-05	0.37		unitless tax payment		386.3
Wet cleaning tools (mops and brushes)	8.43	2018-02-23	5.62		by item	3.9	5990
Total (all available months, unweighted)	2546.21
Total (weighted annual cost)	1697.64

## Sheet: Cap software
Capital software
Costs included	None
Expected but missing costs	Orientation to cleaning protocols for newly hired staff, orientation to hazardous waste safety for newly hired staff, site assessment, design, and planning of washing and decontamination area, sterilization equipment procurement and installation, orientation to sterilization equipment
Notes
Expenses	Annual cost (2019 USD)
[none]
TOTAL	0

## Sheet: Cap maintenance
Consumables
Costs included	None
Expected but missing costs	Sluice room area maintenance and repairs, sterilization area equipment maintenance and repairs
Notes
Line item description	Cost (2019 USD)	Date	Weighted annual cost
[none]
Total (all available months, unweighted)	0
Total (weighted annual cost)	0

## Sheet: Recurrent training
Recurrent training
Costs included	Training on cleaning protocols and safety, training on hazardous waste safety
Expected but missing costs	None
Notes	Annual safety training included topics safe handling of hazardous materials and laboratory specimens, personal protective equipment use, and handwashing. Full training costs are included under each of the following services: hygiene, waste management, cleaning, and personal protective equipment. Training costs include per diem allowances for attendees and facilitators, refreshment costs.
Expenses	Annual cost (2019 USD)
Annual safety training - clinic support staff and drivers	393.931
Annual safety training - nurses and pharmacy staff	983.42
Annual safety training - laboratory staff	443.172
TOTAL	1820.52

## Sheet: Consumables
Consumables
Costs included	Disposable cloths, cleaning chemicals (detergents, soaps, antiseptics)
Expected but missing costs	Disposable PPE, materials for packing and labeling medical devices for sterilization, utilities for sterilization equipment operation
Notes
Item category	Annual cost (2019 USD)
Cleaning chemicals - antiseptics and disinfectants	4395.19
Cleaning chemicals - soaps and detergents	12036.9
Cleaning supplies - mixed (multiple items purchased together)	171.6
Disposable cloths	787.8
TOTAL	17391.5

## Sheet: Personnel
Personnel
Costs included	Staff time for general cleaning, cleaning infectious waste/blood spills, cleaning surfaces with patient contact, medical device/equipment disinfection and sterilization, and cleaning of toilets and handwash basins.
Expected but missing costs	Immunizations for cleaners
Notes	Carpet cleaning in office spaces done as a contracted service.
Staff type		Total number of staff	Percent effort of duties	Total annual salaries for all staff	Amount apportioned to cleaning
Nurses		61	0.05	462991	23149.5
Laboratory and pharmacy technicians, laboratory cleaners*		25	see note below	190259	12478.4
Clinic aides		14	0.35	32399.6	11339.9
TOTAL		46967.8
*Includes 23 laboratory and pharmacy technicians allocated at 0.02 percent effort and 2 laboratory cleaners at 0.7 percent effort. Salary information aggregated to protect confidentiality of small sample of laboratory cleaners

## Sheet: Direct support
Direct support
Costs included	Staff time for safety monitoring and audits
Expected but missing costs	Immunizations for cleaners
Notes
Staff type		Total number of staff	Percent effort of duties	Total annual salaries for all staff	Amount apportioned to cleaning
Clinical staff		3	0.01	47397.5	473.975
Laboratory staff		6	0.01	88805.2	888.052
Pharmacy staff		2	0.01	26655.4	266.554
Administrative staff		4	0.01	48545.1	485.451
TOTAL		2114.03

## Sheet: Contracted services
Contracted services
Notes	Contracted expenses data were available for 18 months. Annual cost is calculated by weighing expenses by 2/3 (i.e., 12 months per year / 18 months available data). Summary sheet uses weighted total.
Line item description	Cost (2019 USD)	Date	Weighted annual cost
Contracted cleaning services - surface cleaning of office carpets	110.72	2018-02-07	73.82
Contracted cleaning services - surface cleaning of office carpets	114.47	2017-09-11	76.32
Contracted cleaning services - surface cleaning of office carpets	111.56	2017-10-23	74.38
Contracted cleaning services - surface cleaning of office carpets	137.28	2017-06-16	91.52
Contracted cleaning services - surface cleaning of office carpets	44.36	2017-06-06	29.58
Contracted cleaning services - surface cleaning of office carpets	183.16	2017-02-28	122.1
Contracted cleaning services - surface cleaning of office carpets	110.72	2018-04-23	73.82
Contracted cleaning services - surface cleaning of office carpets	112.73	2017-07-03	75.15
Contracted cleaning services - surface cleaning of office carpets	38.69	2017-07-07	25.79
Contracted cleaning services - surface cleaning of office carpets	22.89	2017-08-09	15.26
Contracted cleaning services - surface cleaning of office carpets	91.58	2017-04-10	61.05
Contracted cleaning services - surface cleaning of office carpets	91	2017-12-14	60.66
Contracted cleaning services - surface cleaning of office carpets	114.47	2017-07-24	76.32
Contracted cleaning services - surface cleaning of office carpets	72.74	2018-01-29	48.49
Contracted cleaning services - surface cleaning of office carpets	130.13	2016-12-09	86.75
Contracted cleaning services - surface cleaning of office carpets	130.13	2016-12-09	86.75
Total (all available months, unweighted)	1616.63
Total (weighted annual cost)	1077.76

## Sheet: Metadata for raw data
	Calculation notes
	Currency conversion rates
	Forex rate 2016	615 MWK = 1 USD
	Forex rate 2017	715 MWK = 1 USD
	Forex rate 2018	725 MWK = 1 USD
	Inflation adjustment	1 USD in 2016 = 1.06 USD in 2019
	Inflation adjustment	1 USD in 2017 = 1.04 USD in 2019
	Inflation adjustment	1 USD in 2018 = 1.02 USD in 2019
	Weights to annualize cost and quantities for operations and maintenance expenses
	Data source	Months of available data	Weight
	Admin.core	Dec 16 - May 2018	0.666667
	Admin.indirects	Dec 16 - May 2018	0.666667
	Admin.overheads	Dec 16 - May 2018	0.666667
	lab.REDBEAM	Jan 16 - Dec 17	0.5
	pharm.ACCESS	Oct 17 - June 18	1.33333
	stores.SAGE50	Dec 16 - May 2018	0.666667
	Variable names	Variable description
	item	Item name as originally reported in records
	itemcat	Expense type of item following categories of expected expenses outlined in costing frameworks (manually assigned)
	costcat	Cost category of item following cost categories proposed by Anderson et al. 2020
	cost.dollars	Unit cost of the item in USD. If blank, costs were reported in MWK or unit costs are not applicable (i.e., purchase does not contain a single discrete item), such as purchases containing multiple items or contracted services. Unit costs represent average costs across data sources and may vary by individual transaction
	cost.mwk	Unit cost of the item in MWK. If blank, costs were reported in USD or unit costs are not applicable (i.e., purchase does not contain a single discrete item), such as purchases containing multiple items or contracted services.
	quantity	Number of items purchased in the transation. For data from General Stores and Administrative departments, quantities are calculated as a function of transaction costs over unit costs, which may result in quantities indicating partial units due to variation in unit costs for individual transactions
	unitslabel	Non-currency units for item (e.g., liters). "Per item" indicates that cost.dollars/costs.mwk refers to the cost a individual item (e.g., cost per one mop). "Per item" indicates that cost.dollars/costs.mwk refers to the cost per pair of items (e.g., cost per pair of disposable gloves). "Multiple items" indicates that multiple different items were purchased in the transaction and per unit costs and…
	transactcost.mwk	Total transaction cost for all units purchased in MWK. If blank, costs were reported in USD.
	transactcost.dollars	Total transaction cost for all units purchased in USD. If blank, costs were reported in MWK.
	date	Date of transaction
	convtcost	Costs converted from MWK to USD (where applicable) and adjusted for inflation to January 2019
	cost.wt	Annual operations and maintenance expenses weighted by the number of months available in the datasource (transaction costs/number of months of data coverage * 12 months per year). Cost categories weighted include capital maintenance, consumables, and contracted services. Weighted costs for start-up costs (i.e., capital hardware and capital software) not calculated.
	quantity.wt	Annual operations and maintenance quantities of goods weighted by the number of months available in the datasource (quantity/number of months of data coverage * 12 months per year). Cost categories weighted include consumables. Capital software, capital maintenance, and contracted services were services rather than discrete items with no quantities. Weighted quantities for capital hardware were n…

[truncated: 1 more sheets: Raw data]
